# Supplementary material for: Genetic diversity and molecular evolution of human respiratory syncytial virus A and B
Source: Sci Rep. 2021 Jun 21;11:12941. doi: 10.1038/s41598-021-92435-1 (PMC8217232; doi:10.1038/s41598-021-92435-1)
Supplement: Supplementary file 1 — Supplementary Information. [file 41598_2021_92435_MOESM1_ESM.txt]

>KY674983|2016
atgtccaaacacaagaatcaacgcactgccaggactctagaaaagacctgggatactctcaatcatctaattgtaatatcctcttgtttatacagattaaatttaaaatctatagcacaaatagcactatcagttctggcaatgataatctcaacctctctcataattgcagccataatattcatcatctctgccaatcacaaagttacactaacaacggtcacagttcaaacaataaaaaaccacactgaaaaaaacatcaccacctaccttactcaagtcccaccagaaagggttagctcatccaaacaacctacaaccacatcaccaatccacacaaattcagccacaacatcacccaacacaaagtcagaaacacaccacacaacagcacaaaccaaaggcagaaccaccacctcaacacagaccaacaagccgagcacaaaaccacgcctaaaaaatccaccaaaaaaaccaaaagatgattaccattttgaagtgttcaacttcgttccctgtagtatatgtggcaacaatcaactttgcaaatccatctgtaaaacaataccaagcaacaaaccaaagaaaaaaccaaccatcaaacccacaaacaaaccaaccaccaaaaccacaaacaaaagagacccaaaaacaccagccaaaacgac------------g------------aaa------------aaagaaa------ctaccaccaacc---caacaaaaaaaccaaccctcacgac------------------------------------------------------------cacagaaagagacaccagcacctcacaatccactgtgctcgacacaaccacattagaacacacaatccaacagcaatccctccactcaaccacccccgaaaacacacccaactccacacaaacacccacagcatccgagccctctacatcaaattccacccaaaatacccaatcacatgcttag
>MK167030|2007
atgtccaaacacaagaatcaacgcactgccaggactctagaaaagacctgggatactctcaatcatctaattgtaatatcctcttgtttatacagattaaatttaaaatctatagcacaaatagcactatcagttctggcaatgataatctcaacctctctcataattgcagccataatattcatcatctctgccaatcacaaagttacactaacaacggtcacagttcaaacaataaaaaaccacactgaaaaaaacatcaccacctaccttactcaagtcccaccagaaagggttagctcatccaaacaacctacaaccacatcaccaatccacacaaattcagccacaacatcacccaacacaaagtcagaaacacaccacacaacagcacaaaccaaaggcagaaccaccacctcaacacagaccaacaagccgagcacaaaaccacgcctaaaaaatccaccaaaaaaaccaaaagatgattaccattttgaagtgttcaacttcgttccctgtagtatatgtggcaacaatcaactttgcaaatccatctgtaaaacaataccaagcaacaaaccaaaggaaaaaccaaccatcaaacccacaaacaaaccaaccaccaaaaccacaaacaaaagagacccaaaaacaccagccaaaacgac------------g------------aaa------------aaagaaa------ctaccaccaacc---caacaaaaaaaccaaccctcacgaccacagaaagagacaccagcacctcacaatccactgtgctcgacacaaccacattagaacacacagaaagagacaccagcacctcacaatccactgtgctcgacacaaccacattagaacacacaatccaacagcaatccctccactcaaccacccccgaaaacacacccaactccacacaaacacccacagcatccgagccctctacatcaaattccacccaaaatacccaatcacatgcttag
>KU316102||RSVB//1982
atgtccaaacacaagaatcaacgcactgccaggactctagaaaagacctgggatactctcaatcatctaattgtaatatcctcttgtttatacagattaaatttaaaatctatagcacaaatagcactatcagttttggcaatgataatctcaacctctctcataattgcagccataatattcatcatctctgccaatcacaaagttacactaacaacggtcacagttcaaacaataaaaaaccacactgaaaaaaacatcaccacctaccttattcaagtcccaccagaaagggttagctcatccaaacaacctacaaccacatcaccaatccacacaaattcagccacaacatcacccaacacaaagtcagaaacacaccatacaacagcacaaaccaaaggcagaaccaccacctcaacacagaccaacaagccgagcacaaaaccacgtttaaaaaatccaccaaaaaaaccaaaagatgattaccattttgaagtgttcaacttcgttccctgtagtatatgtggcaacaatcaactttgcaaatccatctgtaaaacaatacctagcaacaaaccaaagaaaaaaccaaccatcaaacccacaaacaaaccaaccaccaaaaccacaaacaaaagagacccaaaaacaccagccaaaacgac------------g------------aaa------------aaagaaa------ctaccaccaacc---caacaaaaaaaccaaccctcaagac------------------------------------------------------------cacagaaagagacaccagcacctcacaatccactgtgctcgacacaaccacattaaaacacacaatccaacagcaatccctccactcaaccacccccgaaaacacacccaactccacacaaacacccacagcatccgagccctctacatcaaattccacccaaaatacccaatcacatgcttag
>MG642043|RSVB/USA//1982
atgtccaaacacaagaatcaacgcactgccaggactctagaaaagacctgggatactctcaatcatctaattgtaatatcctcttgtttatacagattaaatttaaaatctatagcacaaatagcactatcagttttggcaatgataatctcaacctctctcataattgcagccataatattcatcatctctgccaatcacaaagttacactaacaacggtcacagttcaaacaataaaaaaccacactgaaaaaaacatcaccacctaccttactcaagtcccaccagaaagggttagctcatccaaacaacctacaaccacatcaccaatccacacaaattcagccacaacatcacccaacacaaagtcagaaacacaccatacaacagcacaaaccaaaggcagaaccaccacctcaacacagaccaacaagccgagcacaaaaccacgtttaaaaaatccaccaaaaaaaccaaaagatgattaccattttgaagtgttcaacttcgttccctgtagtatatgtggcaacaatcaactttgcaaatccatctgtaaaacaatacctagcaacaaaccaaagaaaaaaccaaccatcaaacccacaaacaaaccaaccaccaaaaccacaaacaaaagagacccaaaaacaccagccaaaacgac------------g------------aaa------------aaagaaa------ctaccaccaacc---caacaaaaaaaccaaccctcaagac------------------------------------------------------------cacagaaagagacaccagcacctcacaatccactgtgctcgacacaaccacattaaaacacacaatccaacagcaatccctccactcaaccacccccgaaaacacacccaactccacacaaacacccacagcatccgagccctctacatcaaattccacccaaaatacccaatcacatgcttag
>MG642046|RSVB/USA/1984
atgtccaaacacaagaatcaacgcactgccaggactctagaaaagacctgggatactctcaatcatctaattgtaatatcctcttgtttatacagattaaatttaaaatctatagcacaaatagcactatcagttttggcaatgataatctcaacctctctcataattgcagccataatattcatcatctctgccaatcacaaagttacactaacaacggtcacagttcaaacaataaaaaaccacactgaaaaaaacatcaccacctaccttactcaagtcccaccagaaagggttagctcatccaaacaacctacaaccacatcaccaatccacacaaactcagccacaacatcacccaacacaaagtcagaaacacaccacacaacagcacaaaccaaaggcagaaccaccacctcaacacagaccaacaggccgagcacaaaaccacgcctagaaaatccaccaaaaaaaccaaaaggtgattaccattttgaagtgttcaacttcgttccctgtagtatatgtggcaacaatcaactttgcaaatccatctgcaaaacaataccaagcaacaaaccaaagaaaaaaccaaccatcaaacccacaaacaaaccaaccaccaaaaccacaaacaaaagagacccaaaaacaccagccaaaacgac------------g------------aaa------------aaagaaa------ccaccaccaacc---caacaaaaaacccaaccctcaagac------------------------------------------------------------cacagaaagagacaccagcacctcacaatccactgtgctcgacacaaccacatcaaaacacacaatccaacagcaatccctccactcaaccacccccgaaaacacacccaactccacacaaacacccacagcatccgagccctccacatcaaattccacccaaaatacccaatcacatgcttag
>MG642057|RSVB/USA/1984
atgtccaaacacaagaatcaacgcactgccaggactctagaaaagacctgggatactcttaatcatctaattgtaatatcctcttgtttatacagattaaatttaaaatctatagcacaaatagcactatcagttttggcaatgataatctcaacctctctcataattgcagccataatattcatcatctctgccaatcacaaagttacactaacaacggtcacagttcaaacaataaaaaaccacactgaaaaaaacatcaccacctaccttactcaagtcccaccagaaagggttagctcatccaaacaacctacaaccacatcaccaatccacacaaattcagccacaacatcacccaatacaaaatcagaaacacaccatacaacagcacaagccaaaggcagaaccaccacttcaacacagaccaacaagccgagcacaaaaccacgtttaaaaaatccaccaaaaaaaccaaaagatgattaccattttgaagtgttcaacttcgttccctgtagtatatgtggcaacaatcaactttgcaaatccatctgtaaaacaataccaagcaacaaaccaaagaaaaaaccaaccatcaaacccacaaacaaaccaaccaccaaaaccacaaacaaaagagacccaaaaacaccagccaaaacgac------------g------------aaa------------aaagaaa------ccaccaccaacc---caacaaaaaaaccaaccctcaagac------------------------------------------------------------cacagaaagagacaccagcaccccacaatccactgtgcttgacacaaccacattaaaacacacaatccaacagcaatccctccactcaaccacccccgaaaacacacccaactccacacaaacacccacagcatccgagccctctacatcaaattccacctaaaatacccaatcacatgcttag
>MG642042|RSVB/USA/1985
atgtccaaacacaagaatcaacgcactgccaggactctagaaaagacctgggatactcttaatcatctaattgtaatatcctcttgtttatacagattaaatttaaaatctatagcacaaatagcactatcagttttggcaatgataatctcaacctctctcataattgcagccataatattcatcatctctgccaatcacaaagttacactaacaacggtcacagttcaaacaataaaaaaccacactgaaaaaaacatcaccacctaccttactcaagtcccaccagaaagggttagctcatccaaacaacctacaaccacatcaccaatccacacaaattcagccacaacatcacccaatacaaaatcagaaacacaccatacaacagcacaagccaaaggcagaaccaccacttcaacacagaccaacaagccgagcacaaaaccacgtttaaaaaatccaccaaaaaaaccaaaagatgattaccattttgaagtgttcaacttcgttccctgtagtatatgtggcaacaatcaactttgcaaatccatctgtaaaacaataccaagcaacaaaccaaagaaaaaaccaaccatcaaacccacaaacaaaccaaccaccaaaaccacaaacaaaagagacccaaaaacaccagccaaaacgac------------g------------aaa------------aaagaaa------ccaccaccaacc---caacaaaaaaaccaaccctcaagac------------------------------------------------------------cacagaaagagacaccagcaccccacaatccactgtgcttgacacaaccacattaaaacacacaatccaacagcaatccctccactcaaccacccccgaaaacacacccaactccacacaaacacccacagcatccgagccctctacatcaaattccacctaaaatacccaatcacatgcttag
>KU316130||RSVB/USA/1985
atgtccaaacacaagaatcaacgcactgccaggactctagaaaagacctgggatactcttaatcatctaattgtaatatcctcttgtttatacagattaaatttaaaatctatagcacaaatagcactatcagttttggcaatgataatctcaacctctctcataattgcagccataatattcatcatctctgccaatcacaaagttacactaacaacggtcacagttcaaacaataaaaaaccacactgaaaaaaacatcaccacctaccttactcaagtcccaccagaaagggttagctcatccaaacaacctacaaccacatcaccaatccacacaaattcagccacaacatcacccaatacaaaatcagaaacacaccatacaacagcacaagccaaaggcagaaccaccacttcaacacagaccaacaagccgagcacaaaaccacgtttaaaaaatccaccaaaaaaaccaaaagatgattaccattttgaagtgttcaacttcgttccctgtagtatatgtggcaacaatcaactttgcaaatccatctgtaaaacaataccaagcaacaaaccaaagaaaaaaccaaccatcaaacccacaaacaaaccaaccaccaaaaccacaaacaaaagagacccaaaaacaccagccaaaacgac------------g------------aaa------------aaagaaa------ccaccaccaacc---caacaaaaaaaccaaccctcaagac------------------------------------------------------------cacagaaagagacaccagcaccccacaatccactgtgcttgacacaaccacattaaaacacacaatccaacagcaatccctccactcaaccacccccgaaaacacacccaactccacacaaacacccacagcatccgagccctctacatcaaattccacctaaaatacccaatcacatgcttag
>KU316173||RSVB/USA/1984
atgtccaaacacaagaatcaacgcactgccaggactctagaaaagacctgggatactcttaatcatctaattgtaatatcctcttgtttatacagattaaatttaaaatctatagcacaaatagcactatcagttttggcaatgataatctcaacctctctcataattgcagccataatattcatcatctctgccaatcacaaagttacactaacaacggtcacagttcaaacaataaaaaaccacactgaaaaaaacatcaccacctaccttactcaagtcccaccagaaagggttagctcatccaaacaacctacaaccacatcaccaatccacacaaattcagccacaacatcacccaatacaaaatcagaaacacaccatacaacagcacaagccaaaggcagaaccaccacttcaacacagaccaacaagccgagcacaaaaccacgtttaaaaaatccaccaaaaaaaccaaaagatgattaccattttgaagtgttcaacttcgttccctgtagtatatgtggcaacaatcaactttgcaaatccatctgtaaaacaataccaagcaacaaaccaaagaaaaaaccaaccatcaaacccacaaacaaaccaaccaccaaaaccacaaacaaaagagacccaaaaacaccagccaaaacgac------------g------------aaa------------aaagaaa------ccaccaccaacc---caacaaaaaaaccaaccctcaagac------------------------------------------------------------cacagaaagagacaccagcaccccacaatccactgtgcttgacacaaccacattaaaacacacaatccaacagcaatccctccactcaaccacccccgaaaacacacccaactccacacaaacacccacagcatccgagccctctacatcaaattccacctaaaatacccaatcacatgcttag
>MG642039|RSVB/USA/1985
atgtccaaacacaagaatcaacgcactgccaggactctagaaaagacctgggatactcttaatcatctaattgtaatatcctcttgtttatacagattaaatttaaaatctatagcacaaatagcactatcagttttggcaatgataatctcaacctctctcataattgcagccataatattcatcatctctgccaatcacaaagttacactaacaacggtcacagttcaaacaataaaaaaccacactgaaaaaaacatcaccacctaccttactcaagtcccaccagaaagggttagctcatccaaacaacctacaaccacatcaccaatccacacaaattcagccacaacatcacccaatacaaaatcagaaacacaccatacaacagcacaagccaaaggcagaaccaccacttcaacacagaccaacaagccgagcacaaaaccacgtttaaaaaatccaccaaaaaaaccaaaagatgattaccattttgaagtgttcaacttcgttccctgtagtatatgtggcaacaatcaactttgcaaatccatctgtaaaacaataccaagcaacaaaccaaagaaaaaaccaaccatcaaacccacaaacaaaccaaccaccaaaaccacaaacaaaagagacccaaaaacaccagccaaaacgac------------g------------aaa------------aaagaaa------ccaccaccaacc---caacaaaaaaaccaaccctcaagac------------------------------------------------------------cacagaaagagacaccagcaccccacaatccactgtgcttgacacaaccacattaaaacacacaatccaacagcaatccctccactcaaccacccccgaaaacacacccaactccacacaaacacccacagcatccgagccctctacatcaaattccacctaaaatacccaatcacatgcttag
>KU316175||RSVB/USA/1985
atgtccaaacacaagaatcaacgcactgccaggactctagaaaagacctgggatactcttaatcatctaattgtaatatcctcttgtttatacagattaaatttaaaatctatagcacaaatagcactatcagttttggcaatgataatctcaacctctctcataattgcagccataatattcatcatctctgccaatcacaaagttacactaacaacggtcacagttcaaacaataaaaaaccacactgaaaaaaacatcaccacctaccttactcaagtcccaccagaaagggttagctcatccaaacaacctacaaccacatcaccaatccacacaaattcagccacaacatcacccaatacaaaatcagaaacacaccatacaacagcacaagccaaaggcagaaccaccacttcaacacagaccaacaagccgagcacaaaaccacgtttaaaaaatccaccaaaaaaaccaaaagatgattaccattttgaagtgttcaacttcgttccctgtagtatatgtggcaacaatcaactttgcaaatccatctgtaaaacaataccaagcaacaaaccaaagaaaaaaccaaccatcaaacccacaaacaaaccaaccaccaaaaccacaaacaaaagagacccaaaaacaccagccaaaacgac------------g------------aaa------------aaagaaa------ccaccaccaacc---caacaaaaaaaccaaccctcaagac------------------------------------------------------------cacagaaagagacaccagcaccccacaatccactgtgcttgacacaaccacattaaaacacacaatccaacagcaatccctccactcaaccacccccgaaaacacacccaactccacacaaacacccacagcatccgagccccctacatcaaattccacctaaaatacccaatcacatgcttag
>KJ723481||RSVB/USA/1985
atgtccaaacacaagaatcaacgcactgccaggactctagaaaagacctgggatactcttaatcatctaattgtaatatcctcttgtttatacagattaaatttaaaatctatagcacaaatagcactatcagttttggcaatgataatctcaacctctctcataattgcagccataatattcatcatctctgccaatcacaaagttacactaacaacggtcacagttcaaacaataaaaaaccacactgaaaaaaacatcaccacctaccttactcaagtcccaccagaaagggttagctcatccaaacaacctacaaccacatcaccaatccacacaaattcagccacaacatcacccaatacaaaatcagaaacacaccatacaacagcacaagccaaaggcagaaccaccacttcaacacagaccaacaagccgagcacaaaaccacgtttaaaaaatccaccaaaaaaaccaaaagatgattaccattttgaagtgttcaacttcgttccctgtagtatatgtggcaacaatcaactttgcaaatccatctgtaaaacaataccaagcaacaaaccaaagaaaaaaccaaccatcaaacccacaaacaaaccaaccaccaaaaccacaaacaaaagagacccaaaaacaccagccaaaacgac------------g------------aaa------------aaagaaa------ccaccaccaacc---caacaaaaaaaccaaccctcaagac------------------------------------------------------------cacagaaagagacaccagcaccccacaatccactgtgcttgacacaaccacattaaaacacacaatccaacagcaatccctccactcaaccacccccgaaaacacacccaactccacacaaacacccacagcatccgagccctctacatcaaattccacctaaaatacccaatcacatgcttag
>KP258714||RSVB/USA/1986
atgtccaaacacaagaatcaacgcactgccaggactctagaaaagacctgggatactctcaatcatctaattgtaatatcctcttgtttatacagattaaatttaaaatctatagcacaaatagcactatcagttttggcaatgataatctcaacctctctcataattgcagccataatattcatcatctctgccaatcacaaagttacactaacaacagtcacagttcaaacaataaaaaaccacactgaaaaaaacatcaccacctaccttactcaagtcccaccagaaagggttagctcatccaaacaacctacaaccacatcaccaatccatacagattcagccacaacatcacccaacacaaagtcagaaacacaccacacaacagcacaaaccaagggcagaaccaccacctcaacacagaccaacaagccgagcacaaaaccacgcccaaaaaatccaccaaaaaaaccaaaagatgattaccattttgaagtgttcaacttcgttccctgtagtatatgtggcaacaatcaactctgcaaatccatctgtaaaacaataccaagcaacaaaccaaagaaaaaaccaaccatcaaacccacaaacaaaccaaccaccaaaaccacaaacaaaagagacccaaaaacaccagccaaaacgac------------g------------aaa------------aaagaaa------ctaccaccaacc---caacaaaaaaaccaaccctcaagac------------------------------------------------------------cacagaaagagacaccagcacctcacaatccactgtgctcgacacaaccacatcaaaacacacaatccaacagcaatcccaccactcaaccacccccgaaaacacacccaattccacacaaacacccacagcatccgagccctctacatcaaattccacccaaaatacctaatcacatgcttag
>MG642036|RSVB/USA/1989
atgtccaaacacaagaatcaacgcactgccaggactctagaaaagacctgggatactctcaatcatctaattgtaatatcctcttgtttatacagattaaatttaaaatctatagcacaaatagcactatcagctttggcaatgataatctcaacctctctcataattgcagccataatattcatcatctctgccaatcacaaagttacactaacaacagtcacagttcaaacaataaaaaaccacactgaaaaaaacatcaccacctaccttactcaagtcccaccagaaagggttagctcatccaaacaacctacaaccacatcaccaatccacacagattcagccacaacatcacccaacacaaagtcagaaacacaccatacaacagcacaaaccaagggcagaaccaccacctcaacacagaccaacaagccgagcacaaaaccacgcctaaaaaatccaccaaaaaaaccaaaagatgattaccattttgaagtgttcaacttcgttccctgtagtatatgtggcaacaatcaactctgcaaatccatctgtaaaacaataccaagcaacaaaccaaagaaaaaaccaaccatcaaacccacaaacaaaccaaccaccaaaaccacaaacaaaagagacccaaaaacaccagccaaaacgac------------g------------aaa------------aaagaaa------ccaccaccaacc---caacaaaaaaaccaaccctcgaaac------------------------------------------------------------cacagaaagagacaccagcacctcacaatccactgtgctcgacacaaccacattaaaacacacaatccaacagcaatccctccactcaaccacccccgaaaacacacccaactccacacaaacacccacagcatccgagccctctacatcaaattccacccaaaatacccaatcacgtgcttag
>KU316113||RSVB/USA/1989
atgtccaaacacaagaatcaacgcactgccaggactctagaaaagacctgggatactctcaatcatctaattgtaatatcctcttgtttatacagattaaatttaaaatctatagcacaaatagcactatcagctttggcaatgataatctcaacctctctcataattgcagccataatattcatcatctctgccaatcacaaagttacactaacaacagtcacagttcaaacaataaaaaaccacactgaaaaaaacatcaccacctaccttactcaagtcccaccagaaagggttagctcatccaaacaacctacaaccacatcaccaatccacacagattcagccacaacatcacccaacacaaagtcagaaacacaccatacaacagcacaaaccaagggcagaaccaccacctcaacacagaccaacaagccgagcacaaaaccacgcctaaaaaatccaccaaaaaaaccaaaagatgattaccattttgaagtgttcaacttcgttccctgtagtatatgtggcaacaatcaactctgcaaatccatctgtaaaacaataccaagcaacaaaccaaagaaaaaaccaaccatcaaacccacaaacaaaccaaccaccaaaaccacaaacaaaagagacccaaaaacaccagccaaaacgac------------g------------aaa------------aaagaaa------ccaccaccaacc---caacaaaaaaaccaaccctcgaaac------------------------------------------------------------cacagaaagagacaccagcacctcacaatccactgtgctcgacacaaccacattaaaacacacaatccaacagcaatccctccactcaaccacccccgaaaacacacccaactccacacaaacacccacagcatccgagccctctacatcaaattccacccaaaatacccaatcacgtgcttag
>KJ723482||RSVB/USA/1989
atgtccaaacacaagaatcaacgcactgccaggactctagaaaagacctgggatactctcaatcatctaattgtaatatcctcttgtttatacagattaaatttaaaatctatagcacaaatagcactatcagctttggcaatgataatctcaacctctctcataattgcagccataatattcatcatctctgccaatcacaaagttacactaacaacagtcacagttcaaacaataaaaaaccacactgaaaaaaacatcaccacctaccttactcaagtcccaccagaaagggttagctcatccaaacaacctacaaccacatcaccaatccacacagattcagccacaacatcacccaacacaaagtcagaaacacaccatacaacagcacaaaccaagggcagaaccaccacctcaacacagaccaacaagccgagcacaaaaccacgcctaaaaaatccaccaaaaaaaccaaaagatgattaccattttgaagtgttcaacttcgttccctgtagtatatgtggcaacaatcaactctgcaaatccatctgtaaaacaataccaagcaacaaaccaaagaaaaaaccaaccatcaaacccacaaacaaaccaaccaccaaaaccacaaacaaaagagacccaaaaacaccagccaaaacgac------------g------------aaa------------aaagaaa------ccaccaccaacc---caacaaaaaaaccaaccctcgaaac------------------------------------------------------------cacagaaagagacaccagcacctcacaatccactgtgctcgacacaaccacattaaaacacacaatccaacagcaatccctccactcaaccacccccgaaaacacacccaactccacacaaacacccacagcatccgagccctctacatcaaattccacccaaaatacccaatcacgtgcttag
>MG642082|RSVB/USA/1989
atgtccaaacacaagaatcaacgcactgccaggactctagaaaagacctgggatactctcaatcatctaattgtaatatcctcttgtttatacagattaaatttaaaatctatagcacaaatagcactatcagctttggcaatgataatctcaacctctctcataattgcagccataatattcatcatctctgccaatcacaaagttacactaacaacagtcacagttcaaacaataaaaaaccacactgaaaaaaacatcaccacctaccttactcaagtcccaccagaaagggttagctcatccaaacaacctacaaccacatcaccaatccacacagattcagccacaacatcacccaacacaaagtcagaaacacaccatacaacagcacaaaccaagggcagaaccaccacctcaacacagaccaacaagccgagcacaaaaccacgcctaaaaaatccaccaaaaaaaccaaaagatgattaccattttgaagtgttcaacttcgttccctgtagtatatgtggcaacaatcaactctgcaaatccatctgtaaaacaataccaagcaacaaaccaaagaaaaaaccaaccatcaaacccacaaacaaaccaaccaccaaaaccacaaacaaaagagacccaaaaacaccagccaaaacgac------------g------------aaa------------aaagaaa------ccaccaccaacc---caacaaaaaaaccaaccctcgaaac------------------------------------------------------------cacagaaagagacaccagcacctcacaatccactgtgctcgacacaaccacattaaaacacacaatccaacagcaatccctccactcaaccacccccgaaaacacacccaactccacacaaacacccacagcatccgagccctctacatcaaattccacccaaaatacccaatcacgtgcttag
>KU316127||RSVB/USA/1991
atgtccaaacacaagaatcaacgcactgccaggactctagaaaagacctgggatactctcaatcatctaattgtaatatcctcttgtttatacagattaaatttaaaatctatagcacaaatagcactatcagttttggcaatgataatctcaacctctctcataattgcagccataatattcatcatctctgccaatcacaaagttacactaacaacagtcacagttcaaacaataaaaaaccacactgaaaaaaacatcaccacctaccttactcaagtcccaccagaaagggttagctcatccaaacaacctacaaccacatcaccaacccacacagattcagccacaacatcacctaacacaaagtcagaaacacaccatacaacagcacaacccaagagcagaaccgccacctcaacacagaccaaaaagccgagcacaaaaccacgcccaaaaaatccaccaaaaaaaccaaaagatgattaccattttgaagtgttcaacttcgttccctgtagtatatgtggcaacaatcaactctgcaaatccatctgtaaaacaataccaagcaacaaaccaaagaaaaaaccaaccatcaaacccacaaacaaaccaaccaccaaaaccacaaacaaaagagccccaaaaacaccagccaagacgac------------g------------aaa------------aaagaaa------ctaccaccaacc---caacaaaaaaaccaaccctcgaaac------------------------------------------------------------cacagaaagagacaccagcacctcacaatccactgtgctcgacacaaccacattaaaacacacaatccaacagcaatccctccactcaaccacccccgaaaacacacccaactccacacaaacacccacagcatccgagccctctacatcaaattccacccaaaatacccaatcacgtgattag
>MG642072|RSVB/USA/1991
atgtccaaacacaagaatcaacgcactgccaggactctagaaaagacctgggatactctcaatcatctaattgtaatatcctcttgtttatacagattaaatttaaaatctatagcacaaatagcactatcagttttggcaatgataatctcaacctctctcataattgcagccataatattcatcatctctgccaatcacaaagttacactaacaacagtcacagttcaaacaataaaaaaccacactgaaaaaaacatcaccacctaccttactcaagtcccaccagaaagggttagctcatccaaacaacctacaaccacatcaccaacccacacagattcagccacaacatcacctaacacaaagtcagaaacacaccatacaacagcacaacccaagagcagaaccaccacctcaacacagaccaaaaagccgagcacaaaaccacgcccaaaaaatccaccaaaaaaaccaaaagatgattaccattttgaagtgttcaacttcgttccctgtagtatatgtggcaacaatcaactctgcaaatccatctgtaaaacaataccaagcaacaaaccaaagaaaaaaccaaccatcaaacccacaaacaaaccaaccaccaaaaccacaaacaaaagagccccaaaaacaccagccaagacgac------------g------------aaa------------aaagaaa------ctaccaccaacc---caacaaaaaaaccaaccctcgaaac------------------------------------------------------------cacagaaagagacaccagcacctcacaatccactgtgctcgacacaaccacattaaaacacacaatccaacagcaatccctccactcaaccacccccgaaaacacacccaactccacacaaacacccacagcatccgagccctctacatcaaatttcacccaaaatacccaatcacgtgattag
>MG642054|RSVB/USA/991
atgtccaaacacaagaatcaacgcactgccaggactctagaaaagacctgggatactctcaatcatctaattgtaatatcctcttgtttatacagattaaatttaaaatctatagcacaaatagcactatcagttttggcaatgataatctcaacctctctcataattgcagccataatattcatcatctctgccaatcacaaagttacactaacaacagtcacagttcaaacaataaaaaaccacactgaaaaaaacatcaccacctaccttactcaagtcccaccagaaagggttagctcatccaaacaacctacaaccacatcaccaacccacacagattcagccacaacatcacctaacacaaagtcagaaacacaccatacaacagcacaacccaagagcagaaccaccacctcaacacagaccaaaaagccgagcacaaaaccacgcccaaaaaatccaccaaaaaaaccaaaagatgattaccattttgaagtgttcaacttcgttccctgtagtatatgtggcaacaatcaactctgcaaatccatctgtaaaacaataccaagcaacaaaccaaagaaaaaaccaaccatcaaacccacaaacaaaccaaccaccaaaaccacaaacaaaagagccccaaaaacaccagccaagacgac------------g------------aaa------------aaagaaa------ctaccaccaacc---caacaaaaaaaccaaccctcgaaac------------------------------------------------------------cacagaaagagacaccagcacctcacaatccactgtgctcgacacaaccacattaaaacacacaatccaacagcaatccctccactcaaccacccccgaaaacacacccaactccacacaaacacccacagcatccgagccctctacatcaaattccacccaaaatacccaatcacgtgattag
>KU316144||RSVB/USA/1991
atgtccaaacacaagaatcaacgcactgccaggactctagaaaagacctgggatactctcaatcatctaattgtaatatcctcttgtttatacagattaaatttaaaatctatagcacaaatagcactatcagttttggcaatgataatctcaacctctctcataattgcagccataatattcatcatctctgccaatcacaaagttacactaacaacagtcacagttcaaacaataaaaaaccacactgaaaaaaacatcaccacctaccttactcaagtcccaccagaaagggttagctcatccaaacaacctacaaccacatcaccaacccacacagattcagccacaacatcacctaacacaaagtcagaaacacaccatacaacagcacaacccaagagcagaaccaccacctcaacacagaccaaaaagccgagcacaaaaccacgcccaaaaaatccaccaaaaaaaccaaaagatgattaccattttgaagtgttcaacttcgttccctgtagtatatgtggcaacaatcaactctgcaaatccatctgtaaaacaataccaagcaacaaaccaaagaaaaaaccaaccatcaaacccacaaacaaaccaaccaccaaaaccacaaacaaaagagccccaaaaacaccagccaagacgac------------g------------aaa------------aaagaaa------ctaccaccaacc---caacaaaaaaaccaaccctcgaaac------------------------------------------------------------cacagaaagagacaccagcacctcacaatccactgtgctcgacacaaccacattaaaacacacaatccaacagcaatccctccactcaaccacccccgaaaacacacccaactccacacaaacacccacagcatccgagccctctacatcaaattccacccaaaatacccaatcacgtgattag
>KJ723477||RSVB/USA/1991
atgtccaaacacaagaatcaacgcactgccaggactctagaaaagacctgggatactctcaatcatctaattgtaatatcctcttgtttatacagattaaatttaaaatctatagcacaaatagcactatcagttttggcaatgataatctcaacctctctcataattgcagccataatattcatcatctctgccaatcacaaagttacactaacaacagtcacagttcaaacaataaaaaaccacactgaaaaaaacatcactacctaccttactcaagtcccaccagaaagggttagctcatccaaacaacctacaaccacatcaccaacccacacagattcagccacaacatcacctaacacaaagtcagaaacacaccatacaacagcacaacccaagagcagaaccaccacctcaacacagaccaaaaagccgagcacaaaaccacgcccaaaaaatccaccaaaaaaaccaaaagatgattaccattttgaagtgttcaacttcgttccctgtagtatatgtggcaacaatcaactctgcaaatccatctgtaaaacaataccaagcaacaaaccaaagaaaaaaccaaccatcaaacccacaaacaaaccaaccaccaaaaccacaaacaaaagagccccaaaaacaccagccaagacgac------------g------------aaa------------aaagaaa------ctaccaccaacc---caacaaaaaaaccaaccctcgaaac------------------------------------------------------------cacagaaagagacaccagcacctcacaatccactgtgctcgacacaaccacattaaaacacacaatccaacagcaatccctccactcaaccacccccgaaaacacacccaactccacacaaacacccacagcatccgagccctctacatcaaattccacccaaaatacccaatcacgtgattag
>KJ723460||RSVB/USA/1991
atgtccaaacacaagaatcaacgcactgccaggactctagaaaagacctgggatactctcaatcatctaattgtaatatcctcttgtttatacagattaaatttaaaatctatagcacaaatagcactatcagttttggcaatgataatctcaacctctctcataattgcagccataatattcatcatctctgccaatcacaaagttacactaacaacagtcacagttcaaacaataaaaaaccacactgaaaaaaacatcaccacctaccttactcaagtcccaccagaaagggttagctcatccaaacaacctacaaccacatcaccaacccacacagattcagccacaacatcacctaacacaaagtcagaaacacaccatacaacagcacaacccaagagcagaaccaccacctcaacacagaccaaaaagccgagcacaaaaccacgcccaaaaaatccaccaaaaaaaccaaaagatgattaccattttgaagtgttcaacttcgttccctgtagtatatgtggcaacaatcaactctgcaaatccatctgtaaaacaataccaagcaacaaaccaaagaaaaaaccaaccatcaaacccacaaacaaaccaaccaccaaaaccacaaacaaaagagccccaaaaacaccagccaagacgac------------g------------aaa------------aaagaaa------ctaccaccaacc---caacaaaaaaaccaaccctcgaaac------------------------------------------------------------cacagaaagagacaccagcacctcacaatccactgtgctcgacacaaccacattaaaacacacaatccaacagcaatccctccactcaaccacccccgaaaacacacccaactccacacaaacacccacagcatccgagccctctacatcaaattccacccaaaatacccaatcacgtgattag
>KJ723470||RSVB/USA/1991
atgtccaaacacaagaatcaacgcactgccaggactctagaaaagacctgggatactctcaatcatctaattgtaatatcctcttgtttatacagattaaatttaaaatctatagcacaaatagcactatcagttttggcaatgataatctcaacctctctcataattgcagccataatattcataatctctgccaatcacaaagttacactaacaacagtcacagttcaaacaataaaaaaccacactgaaaaaaacatcaccacctaccttactcaagtcccaccagaaagggttagctcatccaaacaacctacaaccacatcaccaacccacacagattcagccacaacatcacctaacacaaagtcagaaacacaccatacaacagcacaacccaagagcagaaccaccacctcaacacagaccaaaaagccgagcacaaaaccacgcccaaaaaatccaccaaaaaaaccaaaagatgattaccattttgaagtgttcaacttcgttccctgtagtatatgtggcaacaatcaactctgcaaatccatctgtaaaacaataccaagcaacaaaccaaagaaaaaaccaaccatcaaacccacaaacaaaccaaccaccaaaaccacaaacaaaagagccccaaaaacaccagccaagacgac------------g------------aaa------------aaagaaa------ctaccaccaacc---caacaaaaaaaccaaccctcgaaac------------------------------------------------------------cacagaaagagacaccagcacctcacaatccactgtgctcgacacaaccacattaaaacacacaatccaacagcaatccctccactcaaccacccccgaaaacacacccaactccacacaaacacccacagcatccgagccctctacatcaaattccacccaaaatacccaatcacgtgattag
>KP258698||RSVB/USA/1991
atgtccaaacacaagaatcaacgcactgccaggactctagaaaagacctgggatactctcaatcatctaattgtaatatcctcttgtttatacagattaaatttaaaatctatagcacaaatagcactatcagttttggcaatgataatctcaacctctctcataattgcagccataatattcatcatctctgccaatcacaaagttacactaacaacagtcacagttcaaacaataaaaaaccacactgaaaaaaacatcaccacctaccttactcaagtcccaccagaaagggttagctcatccaaacaacctacaaccacatcaccaacccacacagattcagccacaacatcacctaacacaaagtcagaaacacaccatacaacagcacaacccaagagcagaaccaccacctcaacacagaccaaaaagccgagcacaaaaccacgcccaaaaaatccaccaaaaaaaccaaaagatgattaccattttgaagtgttcaacttcgttccctgtagtatatgtggcaacaatcaactctgcaaatccatctgtaaaacaataccaagcaacaaaccaaagaaaaaaccaaccatcaaacccacaaacaaaccaaccaccaaaaccacaaacaaaagagccccaaaaacaccagccaagacgac------------g------------aaa------------aaagaaa------ctaccaccaacc---caacaaaaaaaccaaccctcgaaac------------------------------------------------------------cacagaaagagacaccagcacctcacaatccactgtgctcgacacaaccacattaaaacacacaatccaacagcaatccctccactcaaccacccccgaaaacacacccaactccacacaaacacccacagcatccgagccctctacatcaaattccacccaaaatacccaatcacgtgattag
>KJ723480||RSVB/USA/1991
atgtccaaacacaagaatcaacgcactgccaggactctagaaaagacctgggatactctcaatcatctaattgtaatatcctcttgtttatacagattaaatttaaaatctatagcacaaatagcactatcagttttggcaatgataatctcaacctctctcataattgcagccataatattcatcatctctgccaatcacaaagttacactaacaacagtcacagttcaaacaataaaaaaccacactgaaaaaaacatcaccacctaccttactcaagtcccaccagaaagggttagctcatccaaacaacctacaaccacatcaccaacccacacagattcagccacaacatcacctaacacaaagtcagaaacacaccatacaacagcacaacccaagagcagaaccaccacctcaacacagaccaaaaagccgagcacaaaaccacgcccaaaaagtccaccaaaaaaaccaaaagatgattaccattttgaagtgttcaacttcgttccctgtagtatatgtggcaacaatcaactctgcaaatccatctgtaaaacaataccaagcaacaaaccaaagaaaaaaccaaccatcaaacccacaaacaaaccaaccaccaaaaccacaaacaaaagagccccaaaaacaccagccaagacgac------------g------------aaa------------aaagaaa------ctaccaccaacc---caacaaaaaaaccaaccctcgaaac------------------------------------------------------------cacagaaagagacaccagcacctcacaatccactgtgctcgacacaaccacattaaaacacacaatccaacagcaatccctccactcaaccacccccgaaaacacacccaactccacacaaacacccacagcatccgagccctctacatcaaattccacccaaaatacccaatcacgtgattag
>MG642027|RSVB/USA/1991
atgtccaaacacaagaatcaacgcactgccaggactctagaaaagacctgggatactctcaatcatctaattgtaatatcctcttgtttatacagattaaatttaaaatctatagcacaaatagcactatcagttttggcaatgataatctcaacctctctcataattgcagccataatattcatcatctctgccaatcacaaagttacactaacaacagtcacagttcaaacaataaaaaaccacactgaaaaaaacatcaccacctaccttactcaagtcccaccagaaagggttagctcatccaaacaacctacaaccacatcaccaacccacacagattcagccacaacatcacctaacacaaagtcagaaacacaccatacaacagcacaacccaagagcagaaccaccacctcaacacagaccaaaaagccgagcacaaaaccacgcccaaaaaatccaccaaaagaaccaaaagatgattaccattttgaagtgttcaacttcgttccctgtagtatatgtggcaacaatcaactctgcaaatccatctgtaaaacaataccaagcaacaaaccaaagaaaaaaccaaccatcaaacccacaaacaaaccaaccaccaaaaccacaaacaaaagagccccaaaaacaccagccaagacgac------------g------------aaa------------aaagaaa------ctaccaccaacc---caacaaaaaaaccaaccctcgaaac------------------------------------------------------------cacagaaagagacaccagcacctcacaatccactgtgctcgacacaaccacattaaaacacacaatccaacagcaatccctccactcaaccacccccgaaaacacacccaactccacacaaacacccacagcatccgagccctctacatcaaattccacccaaaatacccaatcacgtgattag
>KU316132||RSVB/USA/1991
atgtccaaacacaagaatcaacgcactgccaggactctagaaaagacctgggatactctcaatcatctaattgtaatatcctcttgtttatacagattaaatttaaaatctatagcacaaatagcactatcagttttggcaatgataatctcaacctctctcataattgcagccataatattcatcatctctgccaatcacaaagttacactaacaacagtcacagttcaaacaataaaaaaccacactgaaaaaaacatcaccacctaccttactcaagtcccaccagaaagggttagctcatccaaacaacctacaaccacatcaccaacccacacagattcagccacaacatcacctaacacaaagtcagaaacacaccatacaacagcacaacccaagagcagaaccaccacctcaacacagaccaaaaagccgagcacaaaaccacgcccaaaaaatccaccaaaaaaaccaaaagatgattaccattttgaagtgttcaacttcgttccctgtagtatatgtggcaacaatcaactctgcaaatccatctgtaaaacaataccaagcaacaaaccaaagaaaaaaccaaccatcaaacccacaaacaaaccaaccaccaaaaccacaaacaaaagagccccaaaaacaccagccaagacgac------------g------------aaa------------aaagaaa------ctaccaccaacc---caacaaaaaaaccaaccctcgaaac------------------------------------------------------------cacagaaagagacaccagcacctcacaatccactgtgctcgacacaaccacattaaaacacacaatccaacagcaatccctccactcaaccacccccgaaaacacacccaactccacacaaacacccacagcatccgagccctctacatcaaattccacccaaaatacccaatcacgtgattag
>MG642066|RSVB/USA/1990
atgtccaaacacaagaatcaacgcactgccaggactctagaaaagacctgggatactctcaatcatctaattgtaatatcctcttgtttatacagattaaatttaaaatctatagcacaaatagcactatcagttttggcaatgataatctcaacctctctcataattgcagccataatattcatcatctctgccaatcacaaagttacactaacaacagtcacagttcaaacaataaaaaaccacactgaaaaaaacatcaccacctaccttactcaagtcccaccagaaagggttagctcatctaaacaacctacaaccacatcaccaatccacacagattcagccacaacatcacccaacacaaagtcagaaacacaccatacaacagcacaaaccaagggcagaaccaccacctcaacacagaccaacaagccgagcacaaaaccacgcccaaaaaatccaccaaaaaaaccaaaagatgattaccattttgaagtgttcaacttcgttccctgtagtatatgcggcaacaatcaactctgcaaatccatctgtaaaacaataccaagcaacaaaccaaagaaaaaaccaaccatcaaacccacaaacaaaccaaccaccaaaaccacaaacaaaagagacccaaaaacaccagccaaaacgac------------g------------aaa------------aaagaaa------ccaccaccaacc---caacaaaaaaaccaaccctcgagac------------------------------------------------------------cacagaaagagacaccagcacctcacaatccactgtgctcgacacaaccacatcaaaacacacaatccaacagcaatccctccactcaaccactcccaaaaacacatccaactccacacaaacacccacagcatccgaggcctctacatcaaattccacccaaaatacctaatcacatgcttag
>KU316181||RSVB/USA/1990
atgtccaaacacaagaatcaacgcactgccaggactctagaaaagacctgggatactctcaatcatctaattgtaatatcctcttgtttatacagattaaatttaaaatctatagcacaaatagcactatcagttttggcaatgataatctcaacctctctcataattgcagccataatattcatcatctctgccaatcacaaagttacactaacaacagtcacagttcaaacaataaaaaaccacactgaaaaaaacatcaccacctaccttactcaagtcccaccagaaagggttagctcatctaaacaacctacaaccacatcaccaatccacacagattcagctacaacatcacccaacacaaagtcagaaacacaccatacaacagcacaaaccaagggcagaaccaccacctcaacacagaccaacaagccgagcacaaaaccacgcccaaaaaatccaccaaaaaaaccaaaagatgattaccattttgaagtgttcaacttcgttccctgtagtatatgcggcaacaatcaactctgcaaatccatctgtaaaacaataccaagcaacaaaccaaagaaaaaaccaaccatcaaacccacaaacaaaccaaccaccaaaaccacaaacaaaagagacccaaaaacaccagccaaaacgac------------g------------aaa------------aaagaaa------ccaccaccaacc---caacaaaaaaaccaaccctcgagac------------------------------------------------------------cacagaaagagacaccagcacctcacaatccactgtgctcgacacaaccacatcaaaacacacaatccaacagcaatccctccactcaaccactcccgaaaacacacccaactccacacaaacacccacagcatccgagccctctacatcaaattctacccaaaatacctaatcacatgcttag
>KP258712||RSVB/USA/1979
atgtccaaacacaagaatcaacgcactgccaggactctagaaaagacctgggatactcttaatcatctaattgtaatatcctcttgtttatacagattaaatttaaaatctatagcacaaatagcactatcagttttggcaatgataatctcaacctctctcataattgcagccataatattcatcatctctgccaatcacaaagttacactaacaacggtcacagttcaaacaataaaaaaccacactgaaaaaaacatcaccacctaccttactcaagtctcaccagaaagggttagctcatccaaacaacctacaaccacatcaccaatccacacaaattcagctacaacatcacccaatacaaaatcagaaacacgccatacaacagcacaaaccaaaggcagaaccaccacttcaacacagaccaacaagccaagcacaaaaccacgtttaaaaaatccaccaaaaaaaccaaaagatgattaccattttgaagtgttcaacttcgttccctgtagtatatgtggcaacaatcaactttgcaaatccatctgcaaaacaataccaagcaacaaaccaaagaaaaaaccaaccatcaaacccacaaacaaaccaaccaccaaaaccacaaacaagagagacccaaaaacaccagccaaaacgac------------g------------gaa------------aaagaaa------ccaccaccaacc---caacaaaaaaaccaaccctcaagac------------------------------------------------------------cacagaaagagacaccagcacctcacaatccactgtgctcgacacaaccacattaaaacacacaatccaacagcaatccctccactcaaccacccccgaaaacacacccaactccacacaaacacccacagcatccgagccctctacatcaaattccacccaaaaaacccagtcacatgcttag
>KP258721||RSVB/USA/1981
atgtccaaacacaagaatcaacgcactgccaggactctagaaaagacctgggatactcttaatcatctaattgtaatatcctcttgtttatacagattaaatttaaaatctatagcacaaatagcactatcagttttggcaatgataatctcaacctctctcataattgcagccataatattcatcatctctgccaatcacaaagtcacactaacaacggtcacagtccaaacaataaaaaaccacactgaaaaaaatatcactacctaccttactcaagtctcaccagaaagggttagctcatccaaacaacctacaaccacatcaccaatccacacaaattcagctacaacatcacccaatacaaaatcagaaacacaccatacaacagcacaaaccaaaggcagaaccaccacttcaacacagaccaacaagccaagcacaaaaccacgtttaaaaaatccaccaaa------aaaagatgattaccattttgaagtgttcaacttcgttccctgcagtatatgtggcaacaaccaactttgcaaatccatctgcaaaacaataccaagcaacaaaccaaagaaaaaaccaaccatcaaacccacaaacaaaccaaccaccaaaaccacaaacaaaagagacccaaaaacaccagccaaaacgac------------g------------aaa------------aaagaaa------ccaccaccaacc---caacaaaaaaaccaaacctcaagac------------------------------------------------------------cacagaaagagacaccagcacctcacaatccactgtgctcgacacaaccacattaaaacacacaatccaacagcaatccctccactcaaccacccccgagaacacacccaactccacacaaacacccacagcatccgagccctctacatcaaattccacccaaaaaacccggtcatatgcttag
>KP258731||RSVB/USA/1982
atgtccaaacacaagaatcaacgcactgccaggactctagaaaagacctgggatactcttaatcatctaattgtaatatcctcttgtttatacagattaaatttaaaatctatagcacaaatagcactatcagttttggcaatgataatctcaacctctctcataattgcagccataatattcatcatctctgccaatcacaaagttacactaacaacggtcacagttcaaacaataaaaaaccacactgaaaaaaacatcaccacctaccttactcaagtctcaccagaaagggttagctcatccaaacaacctacaaccacatcaccaatccacaccagttcagctacaacatcacccaatacaaaatcagaaacacaccatacaacagcacaaaccaaaggcagaaccaccacttcaacacagaccaacaagccaagcacaaaaccacgtttaaaaaatccaccaaa------aaaagatgattaccattttgaagtgttcaacttcgttccctgcagtatatgtggcaacaatcaactttgcaaatccatctgcaaaacaataccaagcaacaaaccaaagaaaaaaccaaccatcaaacccacaaacaaaccaaccaccaaaaccacaaacaaaagagacccaaaaacaccaaccaaaacgac------------g------------aaa------------aaagaaa------ccaccaccaacc---caacaaaaaaaccaaccctcaagac------------------------------------------------------------cacagaaagagacaccagcacctcacaatccactgcactcgacacaaccacattaaaacacacaatccaacagcaatccctccactcaaccacccccgaaaacacacccaactccacacaaacacccacagcatccgagccctccacaccaaactccacccaaaaaacccagccacatgcttag
>KU316151||RSVB/USA/1986
atgtccaaacacaagaatcaacgcactgccaggactctagaaaagacctgggatactcttaatcatctaattgtaatatcctcttgtttatacagattaaatttaaaatctatagcacaaatagcactatcagttttggcaatgataatctcaacctctctcataattgcagccataatattcatcatctctgccaatcacaaagttacactaacaacggtcacagttcaaacaataaaaaaccacactgaaaaaaacatcaccacctaccctactcaagtctcaccagaaagggttagttcatccaaacaacccacaaccacatcaccaatccacacaagttcagctacaacatcacccaatacaaaatcagaaacacaccatacaacagcacaaaccaaaggcagaaccaccacttcaacacagaccaacaagccaagcacaaaaccacgtccaaaaaatccaccaaa------aaaagatgattaccattttgaagtgttcaacttcgttccctgcagtatatgtggcaacaatcaactttgcaaatccatctgcaaaacaataccaagtaacaaaccaaagaagaaaccaaccatcaaacccacaaacaaaccaaccaccaaaaccacaaacaaaagagacccaaaaacaccagccaaaacgac------------g------------aaa------------aaagaaa------ctaccaccaacc---caacaaaaaaactaaccctcaagac------------------------------------------------------------cacagaaagagacaccagcacctcacaatccactgcactcgacacaaccacattaaaacacacagtccaacagcaatccctccactcaaccacccccgaaaacacacccaactccacacaaacacccgcagcatccgagccctccacaccaaactccacccaaaaaacccagccacatgcttag
>MG642051|RSVB/USA/1986
atgtccaaacacaagaatcaacgcactgccaggactctagaaaagacctgggatactcttaatcatctaattgtaatatcctcttgtttatacagattaaatttaaaatctatagcacaaatagcactatcagttttggcaatgataatctcaacctctctcataattgcagccataatattcatcatctctgccaatcacaaagttacactaacaacggtcacagttcaaacaataaaaaaccacactgaaaaaaacatcaccacctaccctactcaagtctcaccagaaagggttagttcatccaaacaacccacaaccacatcaccaatccacacaagttcagctacaacatcacccaatacaaaatcagaaacacaccatacaacagcacaaaccaaaggcagaaccaccacttcaacacagaccaacaagccaagcacaaaaccacgtccaaaaaatccaccaaa------aaaagatgattaccattttgaagtgttcaacttcgttccctgcagtatatgtggcaacaatcaactttgcaaatccatctgcaaaacaataccaagtaacaaaccaaagaagaaaccaaccatcaaacccacaaacaaaccaaccaccaaaaccacaaacaaaagagacccaaaaacaccagccaaaacgac------------g------------aaa------------aaagaaa------ctaccaccaacc---caacaaaaaaactaaccctcaagac------------------------------------------------------------cacagaaagagacaccagcacctcacaatccactgcactcgacacaaccacattaaaacacacagtccaacagcaatccctccactcaaccacccccgaaaacacacccaactccacacaaacacccgcagcatccgagccctccacaccaaactccacccaaaaaacccagccacatgcttag
>KU316129||RSVB/USA/1987
atgtccaaacacaagaatcaacgcactgccaggactctagaaaagacctgggatactcttaatcatctaattgtaatatcctcttgtttatacagattaaatttaaaatctatagcacaaatagcactatcagttttggcaatgataatctcaacctctctcataattgcagccataatattcatcatctctgccaatcacaaagttacactaacaacggtcacagttcaaacaataaaaaaccacactgaaaaaaacatcaccacctaccctactcaagtctcaccagaaagggttagttcatccaaacaacccacaaccacatcaccaatccacacaagttcagctacaacatcacccaatacaaaatcagaaacacaccatacaacagcacaaaccaaaggcagaaccaccacttcaacacagaccaacaagccaagcacaaaaccacgtccaaaaaatccaccaaa------aaaagatgattaccattttgaagtgttcaacttcgttccctgcagtatatgtggcaacaatcaactttgcaaatccatctgcaaaacaataccaagtaacaaaccaaagaagaaaccaaccatcaaacccacaaacaaaccaaccaccaaaaccacaaacaaaagagacccaaaaacaccagccaaaacgac------------g------------aaa------------aaagaaa------ctaccaccaacc---caacaaaaaaactaaccctcaagac------------------------------------------------------------cacagaaagagacaccagcacctcacaatccactgcactcgacacaaccacattaaaacacacagtccaacagcaatccctccactcaaccacccccgaaaacacacccaactccacacaaacacccgcagcatccgagccctccacaccaaactccacccaaaaaacccagccacatgcttag
>KU316108||RSVB/USA/1987
atgtccaaacacaagaatcaacgcactgccaggactctagaaaagacctgggatactcttaatcatctaattgtaatatcctcttgtttatacagattaaatttaaaatctatagcacaaatagcactatcagttttggcaatgataatctcaacctctctcataattgcagccataatattcatcatctctgccaatcacaaagttacactaacaacggtcacagttcaaacaataaaaaaccacactgaaaaaaacatcaccacctaccctactcaagtctcaccagaaagggttagttcatccaaacaacccacaaccacatcaccaatccacacaagttcagctacaacatcacccaatacaaaatcagaaacacaccatacaacagcacaaaccaaaggcagaaccaccacttcaacacagaccaacaagccaagcacaaaaccacgtccaaaaaatccaccaaa------aaaagatgattaccattttgaagtgttcaacttcgttccctgcagtatatgtggcaacaatcaactttgcaaatccatctgcaaaacaataccaagcaacaaaccaaagaagaaaccaaccatcaaacccacaaacaaaccaaccaccaaaaccacaaacaaaagagacccaaaaacaccagccaaaacgac------------g------------aaa------------aaagaaa------ctaccaccaacc---caacaaaaaaactaaccctcaagac------------------------------------------------------------cacagaaagagacaccagcacctcacaatccactgcactcgacacaaccacattaaaacacacagtccaacagcaatccctccactcaaccacccccgaaaacacacccaactccacacaaacacccacagcatccgagccctccacaccaaactccacccaaaaaacccagccacatgcttag
>KP258735||RSVB/USA/1987
atgtccaaacacaagaatcaacgcactgccaggactctagaaaagacctgggatactcttaatcatctaattgtaatatcctcttgtttatacagattaaatttaaaatctatagcacaaatagcactatcagttttggcaatgataatctcaacctctctcataattgcagccataatattcatcatctctgccaatcacaaagttacactaacaacggtcacagttcaaacaataaaaaaccacactgaaaaaaacatcaccacctaccctactcaagtctcaccagaaagggttagttcatccaaacaacccacaaccacatcaccaatccacacaagttcagctacaacatcacccaatacaaaatcagaaacacaccatacaacagcacaaaccaaaggcagaaccaccacttcaacacagaccaacaagccaagcacaaaaccacgtccaaaaaatccaccaaa------aaaagatgattaccattttgaagtgttcaacttcgttccctgcagtatatgtggcaacaatcaactttgcaaatccatctgcaaaacaataccaagcaacaaaccaaggaagaaaccaaccatcaaacccacaaacaaaccaaccaccaaaaccacaaacaaaagagacccaaaaacaccagccaaaacgac------------g------------aaa------------aaagaaa------ctaccaccaacc---caacaaaaaaactaaccctcaagac------------------------------------------------------------cacagaaagagacaccagcacctcacaatccactgcactcgacacaaccacattaaaacacacagtccaacagcaatccctccactcaaccacccccgaaaacacacccaactccacacaaacacccacagcatccgagccctccacaccaaactccacccaaaaaacccagccacatgcttag
>KJ723463||RSVB/USA/987
atgtccaaacacaagaatcaacgcactgccaggactctagaaaagacctgggatactcttaatcatctaattgtaatatcctcttgtttatacagattaaatttaaaatctatagcacaaatagcactatcagttttggcaatgataatctcaacctctctcataattgcagccataatattcatcatctctgccaatcacaaagttacactaacaacggtcacagttcaaacaataaaaaaccacactgaaaaaaacatcaccacctaccctactcaagtctcaccagaaagggttagttcatccaaacaacccacaaccacatcaccaatccacacaagttcagctacaacatcacccaatacaaaatcagaaacacaccatacaacagcacaaaccaaaggcagaaccaccacttcaacacagaccaacaagccaagcacaaaaccacgtccaaaaaatccaccaaa------aaaagatgattaccattttgaagtgttcaacttcgttccctgcagtatatgtggcaacaatcaactttgcaaatccatctgcaaaacaataccaagcaacaaaccaaagaagaaaccaaccatcaaacccacaaacaaaccaaccaccaaaaccacaaacaaaagagacccaaaaacaccagccaaaacgac------------g------------aaa------------aaagaaa------ctaccaccaacc---caacaaaaaaactaaccctcaagac------------------------------------------------------------cacagaaagagacaccagcacctcacaatccactgcactcgacacaaccacattaaaacacacagtccaacagcaatccctccactcaaccacccccgaaaacacacccaactccacacaaacacccacagcatccgagccctccacaccaaactccacccaaaaaacccagccacatgcttag
>MG642068|RSVB/USA/1987
atgtccaaacacaagaatcaacgcactgccaggactctagaaaagacctgggatactcttaatcatctaattgtaatatcctcttgtttatacagattaaatttaaaatctatagcacaaatagcactatcagttttggcaatgataatctcaacctctctcataattgcagctataatattcatcatctctgccaatcacaaagttacactaacaacggtcacagttcaaacaataaaaaaccacactgaaaaaaacatcaccacctaccctactcaagtctcaccagaaagggttagttcatccaaacaacccacaaccacatcaccaatccacacaagttcagctacaacatcacccaatacaaaatcagaaacacaccatacaacagcacaaaccaaaggcagaaccaccacttcaacacagaccaacaagccaagcacaaaaccacgtccaaaaaatccaccaaa------aaaagatgattaccattttgaagtgttcaacttcgttccctgcagtatatgtggcaacaatcaactttgcaaatccatctgcaaaacagtaccaagcaacaaaccaaagaagaaaccaaccatcaaacccacaaacaaaccaaccaccaaaaccacaaacaaaagagacccaaaaacaccagccaaaacgac------------g------------aaa------------aaagaaa------ctaccaccaacc---caacaaaaaaactaaccctcaagac------------------------------------------------------------cacagaaagagacaccagcacctcacaatccactgcactcgacacaaccacattaaaacacacagtccaacagcaatccctccactcaaccacccccgaaaacacacccaactccacacaaacacccacagcatccgagccctccacaccaaactccacccaaaaaacccagccacatgcttag
>KJ723476||RSVB/USA/1987
atgtccaaacacaagaatcaacgcactgccaggactctagaaaagacctgggatactcttaatcatctaattgtaatatcctcttgtttatacagattaaatttaaaatctatagcacaaatagcactatcagttttggcaatgataatctcaacctctctcataattgcagccataatattcatcatctctgccaatcacaaagttacactaacaacggtcacagttcaaacaataaaaaaccacactgaaaaaaacatcaccacctaccctactcaagtctcaccagaaagggttagttcatccaaacaacccacaaccacatcaccaatccacacaagttcagctacaacatcacccaatacaaaatcagaaacacaccatacaacagcacaaaccaaaggcagaaccaccacttcaacacagaccaacaagccaagcacaaaaccacgtccaaaaaatccaccaaa------aaaagatgattaccattttgaagtgttcaacttcgttccctgcagtatatgtggcaacaatcaactttgcaaatccatctgcaaaacaataccaagcaacaaaccaaagaagaaaccaaccatcaaacccacaaacaaaccaaccaccaaaaccacaaacaaaagagacccaaaaacaccagccaaaacgac------------g------------aaa------------aaagaaa------ctaccaccaacc---caacaaaaaaactaaccctcaagac------------------------------------------------------------cacagaaagagacaccagcacctcacaatccactgcactcgacacaaccacattaaaacacacagtccaacagcaatccctccactcaaccacccccgaaaacacacccaactccacacaaacacccacagcatccgagccctccacaccaaactccacccaaaaaacccagccacatgcttag
>MG642076|RSVB/USA/1987
atgtccaaacacaagaatcaacgcactgctaggactctagaaaagacctgggatactcttaatcatctaattgtaatatcctcttgtttatacagattaaatttaaaatctatagcacaaatagcactatcagttttggcaatgataatctcaacctctctcataattgcagccataatattcatcatctctgccaatcacaaagttacactaacaacggtcacagttcaaacaataaaaaaccacactgaaaaaaacatcaccacctaccctactcaagtctcaccagaaagggttagttcatccaaacaacccacaaccacatcaccaatccacacaagttcagctacaacatcacccaatacaaaatcagaaacacaccatacaacagcacaaaccaaaggcagaaccaccacttcaacacagaccaacaagccaagcacaaaaccacgtccaaaaaatccaccaaa------aaaagatgattaccattttgaagtgttcaacttcgttccctgcagtatatgtggcaacaatcaactttgcaaatccatctgcaaaacaataccaagcaacaaaccaaagaagaaaccaaccatcaaacccacaaacaaaccaaccaccaaaaccacaaacaaaagagacccaaaaacaccagccaaaacgac------------g------------aaa------------aaagaaa------ctaccaccaacc---caacaaaaaaactaaccctcaagac------------------------------------------------------------cacagaaagagacaccagcacctcacaatccactgcactcgacacaaccacattaaaacacacagtccaacagcaatccctccactcaaccacccccgaaaacacacccaactccacacaaacacccacagcatccgagccctccacaccaaactccacccaaaaaacccagccacatgcttag
>KJ723469||RSVB/USA/1987
atgtccaaacacaagaatcaacgcactgccaggactctagaaaagacctgggatactcttaatcatctaattgtaatatcctcttgtttatacagattaaatttaaaatctatagcacaaatagcactatcagttttggcaatgataatctcaacctctctcataattgcagccataatattcatcatctctgccaatcacaaagttacactaacaacggtcacagttcaaacaataaaaaaccacactgaaaaaaacatcaccacctaccctactcaagtctcaccagaaagggttagttcatccaaacaacccacaaccacatcaccaatccacacaagttcagctacaacatcacccaatacaaaatcagaaacacaccatacaacagcacaaaccaaaggcagaaccaccacttcaacacagaccaacaagccaagcacaaaaccacgtccaaaaaatccaccaaa------aaaagatgattaccattttgaagtgttcaacttcgttccctgcagtatatgtggcaacaatcaactttgcaaatccatctgcaaaacaataccaagcaacaaaccaaagaagaaaccaaccatcaaacccacaaacaaaccaaccaccaaaaccacaaacaaaagagacccaaaaacaccagccaaaacgac------------g------------aaa------------aaagaaa------ctaccaccaacc---caacaaaaaaactaaccctcaagac------------------------------------------------------------cacagaaagagacaccagcacctcacaatccactgcactcgacacaaccacattaaaacacacagtccaacagcaatccctccactcaaccacccccgaaaacacacccaactccacacaaacacccacagcatccgagccctccacaccaaactccacccaaaaaacccagccacatgcttag
>KU316182||RSVB/USA/1990
atgtccaaacacaagagtcaacgcactgccaagactctagaaaagacctgggatactctcaatcatctaattgtaatatcctcttgtttatacagattaaatttaaaatctatagcacaaatagcactatcagttttggcaatgataatctcaacctctcttataattgcagccataatattcatcatctctgccaatcacaaagttacactaacaacggtcacagttcaaacaataaaaaaccatactgaaaaaaacatcaccacctaccttactcaagtcccaccagaaagggttagctcatccaaacaacctacaaccacatcaccaatccacacaaattcagccacaacatcacccaacacaaagtcagaaacacaccacacaacagcacaaaccaaaggcagcaccaccacctcaacacagaccaacaagccgagcacaaaaccacgcccaaaaaatccaccaaaaaaaccaaaagatgattaccattttgaagtgttcaacttcgttccctgtagtatatgtggcaacaatcaactttgcaaatccatctgtaaaacaataccaagcaacaaaccaaagaaaaaaccaaccatcaaacccacaaacaaaccaaccaccaaaaccacaaacaaaagagacccaaaaacaccagccaaaacgac------------g------------aaa------------aaagaaa------ccaccaccaacc---taacaaaaaaaccaaccctcatgac------------------------------------------------------------caaagaaagagacaccagcacctcacaatccactgtgctcgacacaaccacattagaacacacaatccaacagcaatccctccactcaaccacccccgaaaacacacccaactccacacaaacacccaaagcatccgagccctccacatcaaactccacccaaaataccctatcacatgcctag
>KU316156||RSVB/USA/1989
atgtccaaaaacaagaatcaacgcactaccaggactctagaaaagacctgggatactcttaatcatctaattgtaatatcctcttgtttatacagattaaatttaaaatctatagcacaaatagcactatcagttttggcaatgataatctcaacctctctcataattgcagccataatattcatcatctctgccaatcacaaagttacactaacaacggtcacagtttcaacaataaaaaaccacactgaaaaaaacatcaccacttaccttactcaagtctcaccagaaagggttagcccatccaaacaacccacaaccacatcaccaatccacacaaactcagccacaatatcacccaatacaaaatcagaaacacaccatacaacagcacaaaccaaaggcagaaccaccactccaacacagaccaacaagccaagcacaaaaccacgtccaaaaattccaccaaaaaaaccaaaagatgattaccattttgaagtgttcaacttcgttccctgtagtatctgtggcaacaatcaactttgcaaatccatctgcaaaacaataccaagcaacaaaccaaagaaaaaaccaaccatcaaacccacaaacaaaccaaccaccaaaaccacaaacaaaagagacccaaaaacaccagccaaaacgct------------g------------aaa------------aaagaaa------ccaccaccaacc---caacaaaaaaaccaaccctcaagac------------------------------------------------------------cacagaaagagacaccagcacctcacaatccactgtgctcgacacaaccacatcaaatcacacaatccaacagcaatccctccactcaaccacccccgaaaacacacccaactccacacaaacacccacagcatccgagccctccacatcaaattccacccaaaaagcctagtcacatgcttag
>KU316094||RSVB/USA/1989
atgtccaaaaacaagaatcaacgcactaccaggactctagaaaagacctgggatactcttaatcatctaattgtaatatcctcttgtttatacagattaaatttaaaatctatagcacaaatagcactatcagttttggcaatgataatctcaacctctctcataattgcagccataatattcatcatctctgccaatcacaaagttacactaacaacggtcacagtttcaacaataaaaaaccacactgaaaaaaacatcaccacttaccttactcaagtctcaccagaaagggttagcccatccaaacaacccacaaccacatcaccaatccacacaaactcagccacaatatcacccaatacaaaatcagaaacacaccatacaacagcacaaaccaaaggcagaaccaccactccaacacagaccaacaagccaagcacaaaaccacgtccaaaaattccaccaaaaaaaccaaaagatgattaccattttgaagtgttcaacttcgttccctgtagtatctgtggcaacaatcaactttgcaaatccatctgcaaaacaataccaagcaacaaaccaaagaaaaaaccaaccatcaaacccacaaacaaaccaaccaccaaaaccacaaacaaaagagacccaaaaacaccagccaaaacgct------------g------------aaa------------aaagaaa------ccaccaccaacc---caacaaaaaaaccaaccctcaagac------------------------------------------------------------cacagaaagagacaccagcacctcacaatccactgtgctcgacacaaccacatcaaatcacacaatccaacagcaatccctccactcaaccacccccgaaaacacacccaactccacacaaacacccacagcatccgagccctccacatcaaattccacccaaaaagcctagtcacatgcttag
>KP258720||RSVB/USA/1990
atgtccaaaaacaagaatcaacgcactgccagaactctagaaaagacctgggatactcttaatcatctaattgtaatatcctcttgtttatacagattaaatttaaaatctatagcacaaatagcactatcagttttggcaatgataatctcaacctctctcataattgcagccataatattcatcatctctgccaatcacaaagttacactaacaacggtcacagtttcaacaataaaaaaccacactgaaaaaaacatcaccacttaccttactcaagtctcaccagaaagggttagcccatccaaacaacccacaactacatcaccaatccacacaaactcagccacaatatcacccaatacaaaatcagaaacacaccatacaacagcaaaaaccaaaggcagaaccaccactccaacacagaccaacaagccaagcacaaaaccacgtccaaaaattccaccaaaaaaaccaaaagatgattaccattttgaagtgttcaacttcgttccctgtagtatatgtggcaacaatcaactttgcaaatccatctgcaaaacaataccaagcaacaaaccaaagaaaaaaccaaccatcaaacccacaaacaaaccaaccaccaaaaccacaaacaaaagagacccaaaaacaccagccaaaacgct------------g------------aaa------------aaagaaa------ccaccaccaacc---caacaaaaaaaccaaccctcaagac------------------------------------------------------------cacagaaagagacaccagcacctcacaatccactgtgctcgacacaaccacatcaaatcacacaatccaacagcaatccctccactcaaccacccccgaaaacacacccaactccacacaaacacccacagcatccgagccctccacatcaaattccacccaagaagcctagtcacatgcttag
>KU316111||RSVB/USA/1992
atgtccaaaaacaagaatcaacgcactgccaggactctagaaaagacctgggatactcttaatcatctaattgtaatatcctcttgtttatacagattaaatttaaaatctatagcacaaatagcactatcagttttggcaatgataatctcaacctctctcataattgcagccataatattcatcatctctgccaatcacaaagttacactaacaacggtcacagtttcaacaataaaaaaccacactgaaaaaaacatcaccacttaccttactcaagtctcaccagaaagggttagcccatccaaacaacccacaactacatcaccaatccacacaaactcagccacaatatcacccaatacaaaatcagaaaaacaccatacaacagcacaaaccaaaggcagaaccactactccaacacagaccaacaagccaagcacaaaaccacgttcaaaaattccaccaaaaaaaccaaaagatgattaccattttgaagtgttcaacttcgttccctgtagtatatgtggcaacaatcaactctgcaaatccatctgcaaaacaataccaagcaacaaaccaaagaaaaaaccaaccatcaaacccacaaacaaaccaaccaccaaaaccacaaacaaaggagacccaaaaacaccagccaaaacgct------------g------------aaa------------aaagaaa------ccaccaccaacc---caacaaaaaaaccaaccctcaagac------------------------------------------------------------cacagaaagagacaccagcacctcacaatccactgtgctcgacacaaccacatcaaatcacacaatccaacagcaatccctccactcaaccacccccgaaaacacacccaactccacacaaacacccacagcatccgagccctccacatcaaattccacccaaaaagcctagtcacatgcttag
>MG642049|RSVB/USA/1993
atgtccaaaaacaagaatcaacgcactgccaggactctagagaagacctgggatactcttaatcatctaattgtaatatcctcttgtttatacagattaaatttaaaatctatagcacaaatagcactatcagttttggcaatgataatctcaacctctctcataattgcagccataatattcatcatctctgccaatcacaaagttacactaacaacggtcacagtttcaacaataaaaaaccacactgaaaaaaacatcaccacttaccttactcaagtctcaccagaaagggtcagcccatccaaacaacccacaactacatcaccaatccacacaaactcagccacaatatcacccaatacaaaatcagaaacacaccatacaacagcacaaaccaaaggcagaaccaccactccaacacagaccaacaagccaagcacaaaaccacgtccaaaaattccaccaaaaaaaccaaaagatgattaccattttgaagtgttcaacttcgttccctgtagtatatgtggcaacaatcaactttgcaaatccatctgcaaaacaataccaagcaacaaaccaaagaaaaaaccaaccatcaaacccacaaacaaaccaaccaccaaaaccacaaacaaaagagacccaaaaacaccagccaaaacgct------------g------------aaa------------aaagaaa------ccaccaccaacc---caacaaaaaaaccaaccctcaagac------------------------------------------------------------cacagaaagagacaccagcaccccacaatccactgtgctcgacacaaccacaccaaatcacacaatccaacagcaatccctccactcaaccacccccgaaaatacacccaactccacacaaacacccacagcatccgagccctctacatcaaattccacccaaaaagcctagtcacatgcttag
>KU316163||RSVB/USA/1993
atgtccaaaaacaagaatcaacgcactgccaggactctagagaagacctgggatactcttaatcatctaattgtaatatcctcttgtttatacagattaaatttaaaatctatagcacaaatagcactatcagttttggcaatgataatctcaacctctctcataattgcagccataatattcatcatctctgccaatcacaaagttacactaacaacggtcacagtttcaacaataaaaaaccacactgaaaaaaacatcaccacttaccttactcaagtctcaccagaaagggttagcccatccaaacaacccacaactacatcaccaatccacacaaactcagccacaatatcacccaatacaaaatcagaaacacaccatacaacagcacaaaccaaaggcagaaccaccactccaacacagaccaacaagccaagcacaaaaccacgtccaaaaattccaccaaaaaaaccaaaagatgattaccattttgaagtgttcaacttcgttccctgtagtatatgtggcaacaatcaactttgcaaatccatctgcaaaacaataccaagcaacaaaccaaagaaaaaaccaaccatcaaacccacaaacaaaccaaccaccaaaaccacaaacaaaagagacccaaaaacaccagccaaaacgct------------g------------aaa------------aaagaaa------ccaccaccaacc---caacaaaaaaaccaaccctcaagac------------------------------------------------------------cacagaaagagacaccagcaccccacaatccactgtgctcgacacaaccacaccaaatcacacaatccaacagcaatccctccactcaaccacccccgaaaatacacccaactccacacaaacacccacagcatccgagccctccacatcaaattccacccaaaaagcctagtcacatgcttag
>KJ723466||RSVB/USA/1993
atgtccaaaaacaagaatcaacgcactgccaggactctagagaagacctgggatactcttaatcatctaattgtaatatcctcttgtttatacagattaaatttaaaatctatagcacaaatagcactatcagttttggcaatgataatctcaacctctctcataattgcagccataatattcatcatctctgccaatcacaaagttacactaacaacggtcacagtttcaacaataaaaaaccacactgaaaaaaacatcaccacttaccttactcaagtctcaccagaaagggttagcccatccaaacaacccacaactacatcaccaatccacacaaactcagccacaatatcacccaatacaaaatcagaaacacaccatacaacagcacaaaccaaaggcagaaccaccactccaacacagaccaacaagccaagcacaaaaccacgtccaaaaattccaccaaaaaaaccaaaagatgattaccattttgaagtgttcaacttcgttccctgtagtatatgtggcaacaatcaactttgcaaatccatctgcaaaacaataccaagcaacaaaccaaagaaaaaaccaaccatcaaacccacaaacaaaccaaccaccaaaaccacaaacaaaagagacccaaaaacaccagccaaaacgct------------g------------aaa------------aaagaaa------ccaccaccaacc---caacaaaaaaaccaaccctcaagac------------------------------------------------------------cacagaaagagacaccagcaccccacaatccactgtgctcgacacaaccacaccaaatcacacaatccaacagcaatccctccactcaaccacccccgaaaatacacccaactccacacaaacacccacagcatccgagccctccacatcaaattccacccaaaaagcctagtcacatgcttag
>KJ723484||RSVB/USA/993
atgtccaaaaacaagaatcaacgcactgcaaggactctagaaaagacctgggatactcttaatcatctaattgtaatatcctcttgtttatacagattaaatttaaaatctatagcacaaatagcactatcagttttggcaatgataatctcaacctctctcataattgcagccataatattcatcatctctgccaatcacaaagttacactaacaacagtcacagtttcaacaacaaaaaaccacactgaaaaaaacatcaccacttaccttactcaagtctcaccagaaagggttagcccatccaaacaacccacaaccacatcaccaatccacacaaactcagtcacaatatcacccaatacaaaatcagaaacacaccatacaacagcacaaaccaaaggcagaaccactactccaacacagaccaacaagccaagcacaaaaccacgtccaaaaattccaccaaaaaaaccaaaagatgattaccattttgaagtgttcaacttcgttccctgtagtatctgtggcaacaatcaactttgcaaatccatctgcaaaacaataccaagcaacaaaccaaagaaaaaaccaaccatcaaacccacaaacaaaccaaccaccaaaaccacaaacaaaagagactcaaaaacatcagccaaagcgct------------g------------aga------------aaagaaa------ccaccaccgacc---caacaaaagaaccaacccccaagac------------------------------------------------------------cacggaaagagacaccagcacctcacggtccactgtgctcgacacaaccacatcagatcacacagtccagcagcaatccctccactcaaccaccctcgaaaacacacccaactccacacaaacacccacagcatccgagccctccacatcaaattccacccagggggcctagtcacatgcttag
>KU316114||RSVB/USA/1993
atgtccaaaaacaagaatcaacgcactgcaaggactctagaaaagacctgggatactcttaatcatctaattgtaatatcctcttgtttatacagattaaatttaaaatctatagcacaaatagcactatcagttttggcaatgataatctcaacctctctcataattgcagccataatattcatcatctctgccaatcacaaagttacactaacaacagtcacagtttcaacaataaaaaaccacactgaaaaaaacatcaccacttaccttactcaagtctcaccagaaagggttagcccatccaaacaacccacaaccacatcaccaatccacacaaactcagtcacaatatcacccaatacaaaatcagaaacacaccatacaacagcacaaaccaaaggcagaaccactactccaacacagaccaacaagccaagcacaaaaccacgtccaaaaattccaccaaaaaaaccaaaagatgattaccattttgaagtgttcaacttcgttccctgtagtatctgtggcaacaatcaactttgcaaatccatctgcaaaacaataccaagcaacaaaccaaagaaaaaaccaaccatcaaacccacaaacaaaccaaccaccaaaaccacaaacaaaagagactcaaaaacatcagccaaagcgct------------g------------aga------------aaagaaa------ccaccaccgacc---caacaaaagaaccaaccctcaagac------------------------------------------------------------cacggaaagagacaccagcacctcacggtccactgtgctcgacacaaccacatcagatcacacagtccagcagcaatccctccactcaaccaccctcgaaaacacacccaactccacacaaacacccacagcatccgagccctccacatcaaattccacccagggggcctagtcacatgcttag
>KP258702||RSVB/USA/1994
atgtccaaaaacaagaatcaacgcactgcaaggactctagaaaagacctgggatactcttaatcatctaattgtaatatcctcttgtttatacagattaaatttaaaatctatagcacaaatagcactatcagttttggcaatgataatctcaacctctctcataattgcagccataatattcatcatctctgccaatcacaaagttacactaacaacagtcacagtttcaacaataaaaaaccacactgaaaaaaacatcaccacttaccttactcaagtctcaccagaaagggttagcccatccaaacaacccacaaccacatcaccaatccacacaaactcagtcacaatatcacccaatacaaaatcagaaacacaccatacaacagcacaaaccaaaggcagaaccactactccaacacagaccaacaagccaagcacaaaaccacgtccaaaaattccaccaaaaaaaccaaaagatgattaccattttgaagtgttcaacttcgttccctgtagtatctgtggcaacaatcaactttgcaaatccatctgcaaaacaataccaagcaacaaaccaaagaaaaaaccaaccatcaaacccacaaacaaaccaaccaccaaaaccacaaacaaaagagacccaaaaacatcagccaaagcgct------------g------------aga------------aaagaaa------ccaccaccgacc---caacaaaagaaccaaccctcaagac------------------------------------------------------------cacggaaagagacaccagcacctcacggtccactgtgctcgacacaaccacatcagatcacacagtccagcagcaatccctccactcaaccacccttgaaaacacacccaactccacacaaacacccacagcatccgagccctccacatcaaattccacccagggggcctagtcacatgcttag
>KU316117||RSVB/USA/1995
atgtccaaaaacaagaatcaacgcactgcaaggactctagaaaagacctgggatactcttaatcatctaattgtaatatcctcttgtttatacagattaaatttaaaatctatagcacaaatagcactatcagttttggcaatgataatctcaacctctctcataattgcagccataatattcatcatctctgccaatcacaaagttacactaacaacagtcacagtttcaacaataaaaaaccacactgaaaaaaacatcaccacttaccttactcaagtctcaccagaaagggttagcccatccaaacaacccacaaccacatcaccaatccacacaaactcagtcacaatatcacccaatacaaaatcagaaacacaccatacaacagcacaaaccaaaggcagaaccactactccaacacagaccaacaagccaagcacaaaaccacgtccaaaaattccaccaaaaaaaccaaaagatgattaccattttgaagtgttcaacttcgttccctgtagtatctgtggcaacaatcaactttgcaaatccatctgcaaaacaataccaagcaacaaaccaaagaaaaaaccaaccatcaaacccacaaacaaaccaaccaccaaaaccacaaacaaaagagacccaaaaacatcagccaaagcgct------------g------------aga------------aaagaaa------ccaccaccgacc---caacaaaagaaccaaccctcaagac------------------------------------------------------------cacggaaagagacaccagcacctcatggtccactgtgctcgacacaaccacatcagatcacacagtccagcagcaatccctccactcaaccacccttgaaaacacacccaactccacacaaacacccacagcatccgagccctccacatcaaattccacccagggggcctagtcacatgcttag
>MG642064|RSVB/USA/1995
atgtccaaaaacaagaatcaacgcactgcaaggactctagaaaagacctgggatactcttaatcatctaattgtaatatcctcttgtttatacagattaaatttaaaatctatagcacaaatagcactatcagttttggcaatgataatctcaacctctctcataattgcagccataatattcatcatctctgccaatcacaaagttacactaacaacagtcacagtttcaacaataaaaaaccacactgaaaaaaacatcaccacttaccttactcaagtctcaccagaaagggttagcccatccaaacaacccacaaccacatcaccaatccacacaaactcagtcacaatatcacccaatacaaaatcagaaacacaccatacaacagcacaaaccaaaggcagaaccactactccaacacagaccaacaagccaagcacaaaaccacgtccaaaaattccaccaaaaaaaccaaaagatgattaccattttgaagtgttcaacttcgttccctgtagtatctgtggcaacaatcaactttgcaaatccatctgcaaaacaataccaagcaacaaaccaaagaaaaaaccaaccatcaaacccacaaacaaaccaaccaccaaaaccacaaacaaaagagacccaaaaacatcagccaaagcgct------------g------------aga------------aaagaaa------ccaccaccgacc---caacaaaagaaccaaccctcaagac------------------------------------------------------------cacggaaagagacaccagcacctcacggtccactgtgctcgacacaaccacatcagatcacacagtccagcagcaatccctccactcaaccacccttgaaaacacacccaactccacacaaacacccacagcatccgagccctccacatcaaattccacccagggggcctagtcacatgcttag
>KP258705||RSVB/USA/1995
atgtccaaaaacaagaatcaacgcactgcaaggactctagaaaagacctgggatactcttaatcatctaattgtaatatcctcttgtttatacagattaaatttaaaatctatagcacaaatagcactatcagttttggcaatgataatctcaacctctctcataattgcagccataatattcatcatctctgccaatcacaaagttacactaacaacagtcacagtttcaacaataaaaaaccacactgaaaaaaacatcaccacttaccttactcaagtctcaccagaaagggttagcccatccaaacaacccacaaccacatcaccaatccacacaaactcagtcacaatatcacccaatacaaaatcagaaacacaccatacaacagcacaaaccaaaggcagaaccactactccaacacagaccaacaagccaagcacaaaaccacgtccaaaaattccaccaaaaaaaccaaaagatgattaccattttgaagtgttcaacttcgttccctgtagtatctgtggcaacaatcaactttgcaaatccatctgcaaaacaataccaagcaacaaaccaaagaaaaaaccaaccatcaaacccacaaacaaaccaaccaccaaaaccacaaacaaaagagacccaaaaacatcagccaaagcgct------------g------------aga------------aaagaaa------ccaccaccgacc---caacaaaagaaccaaccctcaagac------------------------------------------------------------cacggaaagagacaccagcacctcacggtccactgtgctcgacacaaccacatcagatcacacagtccagcagcaatccctccactcaaccacccttgaaaacacacccaactccacacaaacacccacagcatccgagccctccacatcaaattccacccagggggcctagtcacatgcttag
>KU316128||RSVB/USA/1995
atgtccaaaaacaagaatcaacgcactgcaaggactctagaaaagacctgggatactcttaatcatctaattgtaatatcctcttgtttatacagattaaatttaaaatctatagcacaaatagcactatcagttttggcaatgataatctcaacctctctcataattgcagccataatattcatcatctctgccaatcacaaagttacactaacaacagtcacagtttcaacaataaaaaaccacactgaaaaaaacaccaccacttacctcactcaagtctcaccagaaagggtcagcccatccaaacaacccacaaccacatcaccaatccacacaaactcagccacaatatcacccaatacaaaatcagaaacacaccatacaacagcacaaaccaaaggcagaaccactactccaacacagaccaacaagccaagcacaaaaccacgtccaaaaattccaccaaaaaaaccaaaagatgattaccattttgaagtgttcaacttcgttccctgtagtatctgtggcaacaatcaactttgcaaatccatctgcaaaacaataccaagcaacaaaccaaagaaaaaaccaaccatcaaacccacaaacaaaccaaccaccaaaaccacaaacaaaagagactcaaaaacatcagccaaagcgct------------g------------aga------------aaagaaa------ccaccaccgacc---caacaaaagaaccaaccctcaagac------------------------------------------------------------cacggaaagagacaccagcatctcacggtccactgtgctcgatacaaccacatcagatcacacagtccagcagcaatccctccactcaaccacccccgaaaacacacccaactccacacaaacacccacagcatccgagccctccacatcaaattccacccagggggcctagtcacatgcttag
>MG642062|RSVB/USA/1996
atgtccaaaaacaagaatcaacgcactgcaaggactctagaaaagacctgggatactcttaatcatctaattgtaatatcctcttgtttatacagattaaatttaaaatctatagcacaaatagcactatcagttttggcaatgataatctcaacctctctcataattgcagccataatattcatcatctctgccaatcacaaagttacactaacaacggtcacagtttcaacaataaaaaaccacactgaaaaaaacatcacaacttaccttactcaagtctcaccagaaaaggttagtccatccaaacaacccacaaccacatcaccaatccacacaaactcagccacaatatcacccaatacaaaatcagaaacacaccatacaacagcacaaaccaaaggcagaaccaccactccaacacagaccaacaagccaagcacaaaaccacgtccaaaaattccaccaaaaaaaccaaaagatgattaccattttgaagtgttcaacttcgttccctgtagtatctgtggcaataatcaactttgcaaatccatctgcaaaacaataccaagcaataaaccaaagaaaaaaccaaccatcaaacccacaaacaaaccaaccaccaaaaccacaaacaaaagaggctcaaaaacatcagccaaagcgct------------g------------aga------------aaagaaa------ccaccaccgacc---caacaaaagaaccaaccttcaagac------------------------------------------------------------cacggaaagagacaccagcacctcacggtccaatgtgctcgacacaaccacatcagatcacacagtccagcagcaatccctccactcaaccacccccgaaaacacacccaactccacacaaacacccacagcatccgagccctccacatcaaattccacccagggggcctagtcacatgcttag
>KU316159||RSVB/USA/1997
atgtccaaaaacaagaatcaacgcactgcaaggactctagaaaagacctgggatactcttaatcatctaattgtaatatcctcttgtttatacagattaaatttaaaatctatagcacaaatagcactatcagttttggcaatgataatctcaacctctctcataattgcagccataatattcatcatctctgccaatcacaaagttacactaacaacggtcacagtttcaacaataaaaaaccacactgaaaaaaacatcacaacttaccctactcaagtctcaccagaaaaggttagtccatccaaacaacccacaaccacatcaccaatccacacaaactcagccacaatatcacccaatacaaaatcagaaacacaccatacaacagcacaaaccaaaggcagaaccaccactccaacacagaccaacaagccaagcacaaaaccacgtccaaaaattccaccaaaaaaaccaaaagatgattaccattttgaagtgttcaacttcgttccctgtagtatctgtggcaataatcaactttgcaaatccatctgcaaaacaataccaagcaacaaaccaaagaaaaaaccaaccatcaaacccacaaacaaaccaaccaccaaaaccacaaacaaaagaggctcaaaaacatcagccaaagcgct------------g------------aga------------aaagaaa------ccaccaccgacc---caacaaaagaaccaaccttcaagac------------------------------------------------------------cacggaaagagacaccagcacctcacggtccaatgtgctcgacacaaccacatcagatcacacagtccagcagcaatccctccactcaaccacccccgaaaacacacccaactccacacaaacacccacagcatccgagccctccacatcaaattccacccagggggcctagtcacatgcttag
>KP856965||RSVB/USA/1989
atgtccaaaaacaagaatcaacgcactgccaggactctagaaaagacctgggatactcttaatcatctaatagtaatatcctcttgtttatacagattaaatttaaaatctatagcacaaatagcactatcagttttggcaatgataatctcaacctctctcataattgcagccataatattcatcatctctgccaatcacaaagttacactaacaacggtcacagttcaaacaataaaaaaccacactgaaaaaaacatcaccacctacctcactcaagtctcaccagaaagggttagcccatccaaacaacccacaaccacaccaccaatccacacaaactcagccacaatatcacccaatacaaaatcagaaacacaccatacaacagcacaaaccaaaggcagaaccaccaccccaacacagaccaacaagccaagcacaaaaccacgtccaaaaaatccaccaaaaaaaccaaaagatgattaccattttgaagtgttcaacttcgttccctgtagtatatgtggcaacaatcaactttgcaaatccatctgcaaaacaataccaagcaacaaaccaaagaaaaaaccaaccatcaaacccacaaacaaaccaaccaccaaaaccacaaacaaaagagacccaaaaacaccagccaaaacgct------------g------------aaa------------aaagaaa------ccaccaccaacc---caacaaaaaaaccaaccctcaagac------------------------------------------------------------cacagaaagagacaccagcacctcacaatctactgtgctcgacacaaccacatcaaaacacacaacccaacagcaatccctccactcaaccacccccgaaaacacacccaactccacacaaacacccacagcatccgagccctccacatcaaattccacccaagaaacctagtcacatgcttag
>KP856961||RSVB/USA/1989
atgtccaaaaacaagaatcaacgcactgccaggactctagaaaagacctgggatactcttaatcatctaatagtaatatcctcttgtttatacagattaaatttaaaatctatagcacaaatagcactatcagttttggcaatgataatctcaacctctctcataattgcagccataatattcatcatctctgccaatcacaaagttacactaacaacggtcacagttcaaacaataaaaaaccacactgaaaaaaacatcaccacctacctcactcaagtctcaccagaaagggttagcccatccaaacaacccacaaccacaccaccaatccacacaaactcagccacaatatcacccaatacaaaatcagaaacacaccatacaacagcacaaaccaaaggcagaaccaccaccccaacacagaccaacaagccaagcacaaaaccacgtccaaaaaatccaccaaaaaaaccaaaagatgattaccattttgaagtgttcaacttcgttccctgtagtatatgtggcaacaatcaactttgcaaatccatctgcaaaacaataccaagcaacaaaccaaagaaaaaaccaaccatcaaacccacaaacaaaccaaccaccaaaactacaaacaaaagagacccaaaaacaccagccaaaacgct------------g------------aaa------------aaagaaa------ccaccaccaacc---caacaaaaaaaccaaccctcaagac------------------------------------------------------------cacagaaagagacaccagcacctcacaatctactgtgctcgacacaaccacatcaaaacacacaacccaacagcaatccctccactcaaccacccccgaaaacacacccaactccacacaaacacccacagcatccgagccctccacatcaaattccacccaagaaacctagtcacatgcttag
>KP258745||RSVB/USA/1992
atgtccaaaaacaagaatcaacgcactgccaggactctagaaaagacctgggatactcttaatcatctaattgtaatatcctcttgtttatacaaattaaatttaaaatctatagcacaaatagcactatcagttttggcaatgataatctcaacctctctcataattgcagccataatattcatcatctctgccaatcacaaagttacactaacaacggtcacagttcaaacaataaaaaaccacactgaaaaaaacatcaccacttaccttactcaagtctcaccagaaagggttagcccatccaaacaacccacaaccacaccaccaatccacacaaactcaaccacaatatcacccaatacaaaaccagaaacacaccatacaacagcacaaaccaaaggcagaaccaccactccaacacagaacaacaagccaagcacaaaaccacgtccaaaaaatccaccaaaaaaaccaaaagatgattaccattttgaagtgttcaacttcgttccctgtagtatatgtggcaacaatcaactctgcaaatccatctgcaaaacaataccaagcaacaaaccaaagaaaaaaccaaccatcaaacccacaaacaaaccacccaccaaaaccacaaacaaaagagacccaaaaacaccagccaaaacact------------g------------aaa------------aaagaaa------ccaccaccaacc---caacaaaaaaaccaacccccaagac------------------------------------------------------------cacagaaagagacaccagcacctcacaatccactgtgctcgacacaaccacatcaaaacacacaatccaacagcaatccctccactcaaccacccccgaaaacacacccaactccacacaaacacccacagcatccgagccctccacatcaaattccacccaaaaactctagtcatatgcttag
>KP258713||RSVB/USA/1993
atgtccaaaaacaagaatcaacgcactgccaggactctagaaaagacctgggatactcttaatcatctaattgtaatatcctcttgtttatacaaattaaatttaaaatctatagcacaaatagcactatcagttttggcaatgataatctcaacctctctcataattgcagccataatattcatcatctctgccaatcacaaagttacactaacaacggtcacagttcaaacaataaaaaaccacactgaaaaaaacatcaccacttaccttactcaagtctcaccagaaagggttagcccatccaaacaacccacaaccacaccaccaatccacacaaactcaaccacaatatcacctaatacaaaatcagaaacacaccatacaacagcacaaaccaaaggcagaaccaccactccaacacagaacaacaagccaagcacaaaaccacgtccaaaaaatccaccaaaaaaaccaaaagatgattaccattttgaagtgttcaacttcgttccctgtagtatatgtggcaacaatcaactttgcaaatccatctgcaaaacaataccaagcaataaaccaaagaaaaaaccaaccatcaaacccacaaacaaaccacccaccaaaaccacaaacaaaagagacccaaaaacactagccaaaacact------------g------------aaa------------aaagaaa------ccaccaccaacc---caacaaaaaaaccaacccccaagac------------------------------------------------------------cacagaaagagacaccagcacctcacaatccactgtgctcgacacaaccatatcaaaacacacaatccaacagcaatccctccactcaaccacccccgaaaacacacccaactccacacaaacacccacagcatccgagccctccacatcaaattccacccaaaaactctagtcatatgcttag
>KP258742||RSVB/USA/1994
atgtccaaaaacaagaatcaacacactgccaggactctagaaaagacctgggatactcttaatcatctaattgtaatatcctcttgtttatacaaattaaatttaaaatctatagcacaaatagcactatcagttttggcaatgataatctcaacctctctcataattgcagccataatattcatcatctctgccaatcacaaagttacactaacaacggtcacagttcaaacaataaaaaaccacactgaaaaaaacatcaccacttaccttactcaagtctcaccagaaagggttagcccatccaaccaactcacaaccacaccaccaatccacacaaactcaaccacaatatcacctaatacaaaatcagaaacacaccatacaacagcacaaaccaaaggcagaaccaccactccaacacagaacaacaagccaagcacaaaaccacgtccaaaaaatccaccaaaaaaaccaaaagatgattaccattttgaagtgttcaacttcgttccctgtagtatatgtggcaacaatcaactttgcaaatccatctgcaaaacaataccaagcaacaaaccaaagaaaaaaccaaccatcaaacccacaaacaaaccacccaccaaaaccacaaacaaaagagacccaaaaacactagccaaaacact------------g------------aaa------------aaagaaa------ccaccaccaacc---caacaaaaaaaccaacccccaagac------------------------------------------------------------cacagaaagagacaccagcacctcacaatccactgtgctcgacacaaccgcatcaaaacacacaatccaacagcaatccctccactcaaccacccccgaaaacacacccaactccacacaaacacccacagcatccgagccctccacatcaaattccacccaaaaactctagtcatatgcttag
>KU316134||RSVB/USA/1994
atgtccaaaaacaagaatcaacgcactgccaggactctagaaaagacctgggatactcttaatcatctaattgtaatatcctcttgtttatacaaattaaatttaaaatctatagcacaaatagcactatcagttttggcaatgataatctcaacctctctcataattgcagccataatattcatcatctctgccaatcacaaagttacactaacaacggtcacagttcaaacaataaaaaaccacactgaaaaaaacatcaccacttaccttactcaagtctcaccagaaagggttagcccatccaaccaacccacaaccacaccaccaatccacacaaactcaaccacaatatcacccaatacaaaatcagaaacacaccatacaacagcacaaaccaaaggcagaaccaccactccaacacagaacaacaagccaagcacaaaaccacgtccaaaaaatccaccaaaaaaaccaaaagatgattaccattttgaagtgttcaacttcgttccctgtggtatatgtggcaacaatcaactttgcaaatccatctgcaaaacaataccaagcaataaaccaaagaaaaaaccaaccatcaaacccacaaacaaaccacccaccaaaaccacaaacaaaagagacccaaaaacactagccaaaacact------------g------------aaa------------aaagaaa------ccaccaccaacc---caacaaaaaaaccaacccccaagac------------------------------------------------------------cacagaaagagacaccagcacctcacaatccactgtgctcgacacaaccacatcaaaacacacaatccaacagcaatccctccactcaaccacccccgaaaacacacccaactccacacaaacacccacagcatccgagccctccacatcaaattccacccaaaaactctagtcatatgcttag
>KP258708||RSVB/USA/1996
atgtccaaaaacaagaatcaacgcactgccaggactctagaaaagacctgggatactcttaatcatctaattgtaatatcctcttgtttatacaaattaaatttaaaatctatagcacaaatagcactatcagttttggcaatgataatctcaacctctctcataattgcagccataatattcatcatctctgccaatcacaaagttacactaacaacggttacagttcaaacaataaaaaaccacactgaaaaaaacatcaccacttaccttactcaagtctcaccagaaagggttagcccatccaaccaacccacaaccacaccaccaatccacacaaactcaaccacaatatcacctaatacaaaatcagaaacacaccatacaacagcacaaaccaaaggcagaaccaccactccaacacagaacaacaagccaagcacaaaaccacgtccaaaaaatccaccaaaaaaaccaaaagatgattaccattttgaagtgttcaacttcgttccctgtagtatatgtggcaacaatcaactttgcaaatccatctgcaaaacaataccaagcaataaaccaaagaaaaaaccaaccatcaaacccacaaacaaaccacccaccaaaaccacaaacgaaagagacccaaaaacactagccaaaacact------------g------------aaa------------aaagaaa------ccaccaccaacc---caacaaaaaaaccaacccccaagac------------------------------------------------------------cacagaaagagacaccagcacctcacaatccactgtgctcgacacaaccacatcaaaacacacaatccaacagcaatccctccactcaaccacccccgaaaacacacccaactccacacaaacacccacagcatccgagccctccacatcaaattccacccaaaacctctagtcatatgcttag
>KU316158||RSVB/USA/1996
atgtccaaaaacaagaatcaacgcactgccaggactctagaaaagacctgggatactcttaatcatctaattgtaatatcctcttgtttatacaaattaaatttaaaatctatagcacaaatagcactatcagttttggcaatgataatctcaacctctctcataattgcagccataatattcatcatctctgccaatcacaaagttacactaacaacggtcacagttcaaacaataaaaaaccacactgaaaaaaacatcaccacttaccttactcaagtctcaccagaaagggttagcccatccaaccaacccacaaccacaccaccaatccacacaaactcaaccacaatatcacctaatgcaaaatcagaaacacaccatacaacagcacaaaccaaaggcagaaccaccactccaacacagaacaacaagccaagcacaaaaccacgtccaaaaaatccaccaaaaaaaccaaaagatgattaccattttgaagtgttcaacttcgttccctgtagtatatgtggcaacaatcaactttgcaaatccatctgcaaaacaataccaagcaataaaccaaagaaaaaaccaaccatcaagcccacaaacaaaccacccaccaaaaccacaaacaaaatagacccaaaaacactagccaaaacact------------g------------aaa------------aaagaaa------ccaccaccaacc---caacaaaaaaaccaacccccaagaccacagaaaaagacaccagcatctcacaatccactgtgcttgacacaaccacatcaaaacacacagaaaaagacaccagcatctcacaatccactgtgcttgacacaaccacatcaaaacacacaatccaacagcaatcccttcactcaaccacccccgaaaacacacccaactccacacaagcacccacagcatccgagccctccacatcaaattccacccaaagactctagtcatatgcttag
>KP258739||RSVB/USA/1996
atgtccaaaaacaagaatcaacgcactgccaggactctagaaaagacctgggatactcttaatcatctaattgtaatatcctcttgtttatacaaattaaatttaaaatctatagcacaaatagcactatcagttttggcaatgataatctcaacctctctcataattgcagccataatattcatcatctctgccaatcacaaagttacactaacaacggtcacagttcaaacaataaaaaaccacactgaaaaaaacatcaccacttaccttactcaagtctcaccagaaagggttagcccatccaaccaacccacaaccacaccaccaatccacacaaactcaaccacaatatcacccaatacaaaatcagaaacacaccatacaacagcacaaaccaaaggcagaaccaccactccaacacagaacaacaagccaagcacaaaaccacgtccaaaaaatccaccaaaaaaaccaaaagatgattaccattttgaagtgttcaacttcgttccctgtagtatatgtggcaacaatcaactttgcaaatccatctgcaaaacaataccaagcaataaaccaaagaaaaaaccaaccaccaaacccacaaacaaaccacccaccaaaaccacaaacaaaagagacccaaaaacactagccaaaacact------------g------------aaa------------aaagaaa------ccaccaccaacc---caacaaaaaaaccaacccccaagaccacagaaagagacaccagcacctcacaatccactgtgctcgacacaaccacaccaagacacacagaaagagacaccagcacctcacaatccactgtgctcgacacaaccacaccaaaacacacaatccaacagcaatccctccactcaaccacccccgaaaacacacccaactccacacaaacacccacagcatccgagccctccacatcaaattccacccaaaaactctagtcatatgcttag
>KU316100||RSVB/USA/1994
atgtccaaaaacaagaatcaacgcactgccaggactctagaaaagacctgggatactcttaatcatctaattgtaatatcctcttgtttatacaaattaaatttaaaatctatagcacaaatagcactatcagttttggcaatgataatctcaacctctctcataattgcagccataatattcatcatctctgccaatcacaaagttacactaacaacggtcacagttcaaacaataaaaaaccacactgaaaaaaacatcaccacttaccttactcaagtctcaccagaaagggccagcccatccaaacaacccacaaccacaccaccaacccacacaaactcagccacaatatcacccaatacaaaatcagaaacacaccatacaacagcacaaaccaaaggcagaaccaccactccaacacagaacaacaagccaagcacaaaaccacgtccaaaaaatccaccaaaaaaaccaaaagatgattaccattttgaagtgttcaacttcgttccctgtagtatatgtggcaacaatcaactttgcaaatccatctgcaaaacaataccaagcaataaaccaaagaaaaaaccaaccatcaaacccacaaacaaaccacccaccaaaaccacaaacaaaagagacctaaaaacactagccaaaacact------------g------------aaa------------aaagaaa------ccaccaccaacc---caacaaaaaaaccaacccccaagac------------------------------------------------------------cacagaaagagacaccagcacctcacaatccactgtgctcgacacaaccacatcaaaacacacaatccaacagcaatccctccactcaaccacccccgaaaacacacccaactccacacaaacacccacagcatccgagctctccacatcaaattccacccaaaaactctagtcatatgcttag
>KP258724||RSVB/USA/1997
atgtccaaaaacaagaatcaacgcactgccaggactctagaaaagacctgggatactcttaatcatctaattgtaatatcctcttgtttatacaaattaaatttaaaatctatagcacaaatagcactatcagttttggcaatgataatctcaacctctctcataattgcagccataatattcatcatctctgccaatcacaaagttacactaacaactgtcacagttcaaacaataaaaaaccacactgagaaaaacatcaccacttaccttactcaagtctcaccagaaagggttagcccatccaaacaacccacaaccacaccaccaatccacacaaactcagccacaatatcacctaatacaaaatcagaaacacaccatacaacagcacaaaccaaagacagaaccaccactccaacacagaacaacaagccaagcacaaaaccacgtccaaaaaatccaccaaaaaaaccaaaagatgattaccattttgaagtgttcaacttcgttccctgtagtatatgtggcaacaatcaactctgcaaatccatttgcaaaacaataccaagcaataaaccaaagaaaaaaccaaccatcaaacccacaaacaaaccacccaccaaaaccacaaacaaaagagacccaaaaacactagccaaaacact------------g------------aaa------------aaagaaa------ccaccaccaacc---caacaaaaaaaccaacccccaagac------------------------------------------------------------cacagaaagagacaccagcacctcacaatccactgtgctcgacacggccacatcaggacacacaatccaacagcaatccctccactcaaccacccccgaaaacacacccaactccacacaaacacccacagcatccgagccctccacatcaaattccacccaaaaactctagtcatatgcttag
>KU316172||RSVB/USA/1997
atgtccaaaaacaagaatcaacgcactgccaggactctagaaaagacctgggatactcttaatcatctaattgtaatatcctcttgtttatacaaattaaatttaaaatctatagcacaaatagcactatcagttttggcaatgataatctcaacctctctcataattgcagccataatattcatcatctctgccaatcacaaagttacactaacaacggtaacagttcaaacaataaaaaaccacactgaaaaaaacatcaccacttaccttactcaagtatcaccagaaagggttagcccatccaaacaacccacaatcacaccaccaatccacacaaactcagccacaatatcacctaatacaaaatcagaaacacaccatacaacagcacaaaccaaaggcagaaccaccactccaacacagaacaacaagccaagcacaaaaccacgtccaaaaaaaccaccaaaaaaaccaaaagatgattaccattttgaagtgttcaacttcgttccctgtagtatatgtggcaacaatcaactttgcaaatccatctgcaaaacaataccaagcaataaaccaaagaaaaaaccaaccatcaaacccacaaacaaatcacccaccaaaaccacaaacaaaagagacccaaaaacactagccaaaacact------------g------------aaa------------aaagaaa------ccaccaccaacc---caacaaaaaaaccaacccccaagaccacagaaagagacaccagcacctcacaatccactgtgctcgacacaaccacatcaaaacacacagaaagagacaccagcacctcacaatccactgtgctcgacacaaccacatcaaaacacacaatccaacagcaatccctccactcaaccacccccgaaaacacacccaactccacacaaacacccacagcatccgagccctccacatcgaattccacccaaaaactctagtcatatgcttag
>KP856966||RSVB/USA/1998
atgtccaaaaacaagaatcaacgcactgccaggactctagaaaagacctgggatactcttaatcatctaattgtaatatcctcttgtttatacaaattaaatttaaaatctatagcacaaatagcactatcagttttggcaatgataatctcaacctctctcataattgcagccataatattcatcatctctgccaatcacaaagttacactaacaacggtcacagttcaaacaataaaaaaccacactgaaaaaaacatcaccacttaccttactcaagtctcaccagaaagggttagcccatccaaacaacccacaaccacaccaccaatccacacaaactcagccacaatatcacccaatacaaaatcagaaacacaccatacaacagcacaaaccaaaggcagaaccaccactccaacacagtacaacaagccaagcacaaaaccacgtccaaaaaatccaccaaaaaaaccaaaagatgattaccattttgaagtgttcaacttcgttccctgtagtatatgtggcaacaatcaactttgcaaatccatctgcaaaacaataccaagcaataaaccaaagaaaaaaccaaccatcaaacccacaaacaaaccacccaccaaaaccacaaacaaaagagacccaaaaacactagccaaaacact------------g------------aaa------------aaagaaa------ccaccaccaacc---caacaaaaaaaccaacccccaagaccacagaaagagacaccagcacctcacaatccactgtgctcgacacaaccacatcaaaacacacagaaagagacaccagcacctcacaatccactgtgctcgacacaaccacatcaaaacacacaatccaacagcaatccctccactcaaccacccccgaaaacacacccaactccacacaaacacccacagcatccgagccctccacatcaaattccacccaagaattctagtcatatgcttag
>KU316105||RSVB/USA/1998
atgtccaaaaacaagaatcaacgcactgccaggactctagaaaagacctgggatactcttaatcatctaattgtaatatcctcttgtttatacaaattaaatttaaaatctatagcacaaatagcactatcagttttggcaatgataatctcaacctctctcataattgcagccataatattcatcatctctgccaatcacaaagttacactaacaacggtcacagttcaaacaataaaaaaccacactgaaaaaaacatcaccacttaccttactcaagtctcaccagaaagggttagcccatccaaacaacccacaaccacaccaccaatccacacaaactcagccacaatatcacctaatacaaaatcagaaacacaccatacaacagcacaaaccaaaggcagaaccaccactccaacacagaacaacaagccaagcacaaaaccacgtccaaaaaatccaccaaaaagaccaaaagatgattaccattttgaagtgttcaacttcgttccctgtagtatatgtggcaacaatcaactttgcaaatccatctgcaaaacaataccaagcaacaaaccaaagaaaaaaccaaccatcaaacccacaaacaaaccacccaccaaaaccacaaacaaaagagacccaaaaacactagccaaaacact------------g------------aaa------------aaagaaa------tcaccaccaacc---caacaaaaaagccaacccccaagaccacagagagagacaacagcacctcacaatccactgtgctcgacacaaccacatcaaaacacacagagagagacaacagcacctcacaatccactgtgctcgacacaaccacatcaaaacacacaatccaacagcaatccctccactcaaccactcccgagaacacacccaactccacacaaacacccgcagcatccgagccctccacatcaaattccacccaaaaactctagtcatatgcttag
>JQ582843|2002
atgtccaaaaacaagaatcaacgcactgccaggactctagaaaagacctgggatactcttaatcatctaattgtaatatcctcttgtttatacaaattaaatttaaaatctatagcacaaatagcactatcagttttggcaatgataatctcaacctctctcataattgcagccataatattcatcatctctgccaatcacaaagttacactaacaactgtcacagttcaaacaataaaaaaccacactgagaaaaacatcaccacttaccttactcaagtctcaccagaaggggccagcccatccaaacaacccacagccacaccaccaatccacacaaactcagccacaatatcacctaatacaaaatcaaaaacacaccatacaacagcacaaaccaaaagcagaaccaccactccaacacagaacaacaagccaagcacaaaactacgtccaaaaaatccaccaaaaaaaccaaaagatgattaccattttgaagtgttcaacttcgttccctgtagtatatgtggcaacaatcaactctgcaaatccatctgcaaaacaataccaagcaataaaccaaagaaaaaaccaaccatcaaacccacaaacaaaccacccaccaaaactacaaacaaaagagacccaaaaacaccagccaaaacact------------g------------aaa------------aaagaaa------ccaccaccaacc---caacaaaaaaaccaacccccaagac------------------------------------------------------------cacagaaggagacaccagcaccccacaatccaccgtgctcgacacggccacatcgggacacacaatccaacagcaatccccccactcaaccacccccgaaaacacacccaactccacacaaacacccacagcatccgagccctccacatcaaattccacccaaaaactctaatcatatgcttag
>JX576760|2003
atgtccaaaaacaagaatcaacgtactgccaggactctagaaaagacctgggatactcttaatcatctaattgtaatatcctcttgtttatacaaattaaatttaaaatctatagcacaaatagcactatcggttttggcaatgataatctcaacctctctcataattgcagctataatattcatcatctctgccaatcacaaagttacactaacaactgtcacagttcaaacaataaaaaaccacactgagaaaaacattaccacttaccttactcaagtctcaccagaaagggttagcccatccaaacaacccacaaccacaccaccaatccacacaaactcagccacaatatcacctaatacaaaatcagaaacacaccatacaacagcacaaaccaaaagcagaaccaccactccaacacagaacaacaagccaagcacaaaaccacgtccaaaaagtccaccaaaaaaaccaaaagatgattaccattttgaagtgtttaacttcgttccctgtagtatatgtggcaacaatcaactctgcaaatccatctgcaaaacaataccaagcaataaaccaaagaaaaaaccaaccatcaaacccacaaacaaaccacccaccaaaaccacaaacaaaagagacccaaaaacaccagccaaagcact------------g------------aaa------------aaagaaa------ccaccaccaacc---caacaaaaaaaccaacctccaagac------------------------------------------------------------cacagaaagagacaccagcaccccacaatccactgtgctcgacacgaccacatcgggacacacaatccaacagcaatccctccactcaaccacccccgaggacacacccaactccacacaaacacccacagcatccgagccttcaacatcaaattccacccaaaaactccagtcatatgcttag
>MF185752||N2002
atgtccaaaaacaagaatcaacgcactgccaggactctagaaaagacctgggatactcttaatcatctaattgtaatatcctcttgtttatacaaattaaatttaaaatctatagcacaaatagcactatcagttttggcaatgataatctcaacctctctcataattgcagccataatattcatcatctctgccaatcacaaagttacactaacaactgtcacagttcaaacaataaaaaaccacactgagaaaaacatcaccacttaccttactcaagtctcaccagaaagggttagctcatccaaacaacccacaaccacaccaccaatctacacaaactcagccacaatatcacccaatacaaaatcagaaacacaccatacaacagcacaaaccaaaggcagaaccaccactccagcacagaacaacaagccaagcacaaaaccacgtccaaaaaatccaccaaaaaaaccaaaagatgattaccattttgaagtgttcaacttcgttccctgtagtatatgtggcaacaatcaactctgcaaatccatttgcaaaacaataccaagcaataaaccaaagaaaaaaccaaccataaaacccacaaacaaaccacccaccaaaaccacaaacaaaagagacccaaaaacactagccaaaacact------------g------------aaa------------aaagaaa------ccaccatcaacc---caacaaaaaaaccaacccccaagaccacagaaagagacaccagcacctcacaatccactgtgctcgacacaaccacatcaaaacacacagaaagagacaccagcacctcacaatccactgtgctcgacacaaccacatcaaaacacacaatccaacagcaatccctccactcaaccacccccgaaaacacacccaactccacacaaacacccacagcatccgagccctccacatcaaattccacccaaaaactctagtcatatgcttag
>JQ582844|2002
atgtccaaaaacaagaatcaacgcactgccaggactctagaaaagacctgggatactcttaatcatctaattgtaatatcctcttgtttatacaaattaaatttaaaatctatagcacaaatagcactatcagttttggcaatgataatctcaacctctctcataattgcagccataatattcatcatctctgccaatcacaaagttacactaacaactgtcacagttcaaacaataaaaaaccacactgagaaaaacatcaccacttaccttactcaagtctcaccagaaagggttagcccatccaaacaacccacaaccacaccaccaatccacacaaactcagccacaatatcacctaatacaaaatcagaaacacaccatacaacagcacaaaccaaaggcagaaccaccactccaacacagaacaacaagccaagcacaaaaccacgtccaaaaaatccaccaaaaaaaccaaaagatgattaccattttgaagtgttcaacttcgttccctgtagtatatgtggcaacaatcaactctgcaaatccatttgcaaaacaataccaaacaataaaccaaagaaaaaaccaaccacaaaacccacaaacaaaccacccaccaaaaccacaaacaaaagagacccaaaaacaccagccaaaacact------------g------------aaa------------aaagaaa------ccaccatcaacccaacaacaaaaaaaccaacccccaagaccacagaaagagacaccagcaccccacaatccactgtgctcgacacaaccacatcaaaacacacagaaagagacaccagcaccccacaatccactgtgctcgacacaaccacatcaaaacacacaatccaacagcaatccctccactcaatcacccccgaaaacacacccaactccacacaaacacccacagcatccgagccctccacatcaaattccacccaaaaactctagtcatatgcttag
>JX576762||02-000467|2002
atgtccaaaaacaagaatcaacgcactgccaggactctagaaaagacctgggatactcttaatcatctaattgtaatatcctcttgtttatacaaattaaatttaaaatctatagcacaaatagcactatcagttttggcaatgataatctcaacctctctcataattgcagccataatattcatcatctctgccaatcacaaagttacactaacaactgtcacagttcaaacaataaaaaaccacactgagaaaaacatcaccacttaccttactcaagtctcaccagaaagggttagcccatccaaacaacccacaaccacaccaccaatccacacaaactcagccacaatatcacctaatacaaaatcagaaacacaccatacaacagcacaaaccaaaggcagaaccaccactccaacacagaacaacaagccaagcacaaaaccacgtccaaaaaatccaccaaaaaaaccaaaagatgattaccattttgaagtgttcaacttcgttccctgtagtatatgtggcaacaatcaactctgcaaatccatttgcaaaacaataccaagcaataaaccaaagaaaaaactaaccataaaacccacaaacaaaccacccaccaaaaccacaaacaaaagagacccaaaaacaccagccaaaacact------------g------------aaa------------aaagaaa------ccaccatcaacc---caacaaaaaaaccaacccccaagaccacagaaagagacaccagcaccccacaatccaccgtgctcgacacaaccacatcaaaacacacagaaagagacaccagcacctcacaatccactgtgctcaacacaaccacatcaaaacacacaatccaacagcaatccctctactcaaccacccccgataacacacccaactccacacaaacacccacagcatccgagccctccacatcaaattccacccaaaaactctagtcatatgcttag
>JX576758||05-001965|2005
atgtccaaaaacaagaatcaacgcactgccaggactctagaaaagacctgggatactcttaatcatctaattgtaatatcctcttgtttatacaaattaaatttaaaatctatagcacaaatagcactatcagttttggcaatgataatctcaacctctctcataattgcagccataatattcatcatctctgccaatcacaaagttacactaacaactgtcacagttcaaacaataaaaaaccacactgagaaaaacatcaccacttaccttactcaagtctcaccagaaagggttagcccatccaaacaacccacaaccacaccaccaatccacacaaactcagccacaatatcacctaatacaaaatcagaaacacaccatgcaacagcacaaaccaaaggcagaaccaccactccaacacagaacaacaagccaagcacaaaaccacgtccaaaaaatccaccaaaaaaaccaaaagatgattaccattttgaagtgttcaacttcgttccctgtagtatatgtggcaacaatcaactctgcaaatccatttgcaaaacaataccaagcaataaaccaaagaaaaaaccaaccacaaaacccacaaacaaaccacccaccaaaaccacaaacaaaagagacccaaaaacaccagccaaaacact------------g------------aaa------------aaagaaa------ccaccatcaacc---caacaaaaaaaccaaccctcaagaccacagaaagagacaccagcaccccacaatccaccgtgctcgacacaaccacatcaaaacacacagaaagagacaccagcacctcacaatccactgtgctcaacacaaccacatcaaaacacacaatccaacagcaatccctctactcaaccacccccgataacacacccaactccacacaaacacccacagcatccgagccctccacatcaaattccacccaaaaactctagtcatatgcttag
>JX576761||02-028215|2002
atgtccaaaaacaagaatcaacgcactgccaggactctagaaaagacctgggatactcttaatcatctaattgtaatatcctcttgtttatacaaattaaatttaaaatctatagcacaaatagcactatcagttttggcaatgataatctcaacctctctcataattgcagccataatattcatcatctctgccaatcacaaagttacactaacaactgtcacagttcaaacaataaaaaaccacactgagaaaaacatcaccacttaccttactcaagtctcaccagaaagggttagcccatccaaacaacccacaaccacaccaccaatccacacaaactcagccacaatatcacctaatacaaaatcagaaacacaccatacaacagcacaaaccaaaggcagaaccaccactccaacacagaacaacaagccaagcacaaaaccacgtccaaaaaatccaccaaaaaaaccaaaagatgattaccattttgaagtgttcaacttcgttccctgtagtatatgtggcaacaatcaactctgcaaatccatttgcaaaacaataccaagcaataaaccaaagaaaaaaccaactataaaacccacaaacaaaccacccaccaaaaccacaaacaaaagagacccaaaaacactagccaaaacact------------g------------aaa------------aaagaaa------ccaccatcaacc---caacaaaaaaaccaacccccaagaccacagaaagagacaccagcaccccacaatccactgtgctcgacacaaccacatcaaaacacacagaaagagacaccagcacctcacaatccatcgtgctcgacacaaccacatcaaaacacacaatccaacagcaatccctatactcaaccacccccgaaaacacacccaactccacacaaacacccacagcatccgagccctccacatcaaattccacctaaaaattctagtcatatacttag
>KF826825||RSVB/MEX/20/2004
atgtccaaaaacaagaatcaacgcactgccaggactctagaaaagacctgggatactcttaatcatctaattgtaatatcctcttgtttatacaaattaaatttaaaatctatagcacaaatagcactatcagttttggcaatgataatctcaacctctctcataattgcagccataatattcatcatctctgccaatcacaaagttacactaacaactgtcacagttcaaacaataaaaaaccacactgagagaaacatcaccacttaccttactcaagtctcaccagaaagggttagcccatccaaacaacccacaaccacaccaccaatccacacaaactcagccacaatatcacctaatacaaaatcagaaacacaccatacaacagcacaaaccaaaggcagaaccaccactccaacacagaacaacaagccaagcacaaaaccacgtccaaaaaatccaccaaaaaaaccaaaagatgattaccattttgaagtgttcaacttcgttccctgtagtatatgtggcaacaatcaactctgcaaatccatctgcaaaacaataccaagcaacaaaccaaagaaaaaaccaaccacaaaacccacaaacaaaccgctcaccaaaaccacaaacaaaagagacccaaaaacactagccaaaacact------------g------------aaa------------aaagaaa------ccaccatcaacc---caacaaaaaaaccaacccccaagaccacagaaagagacaccagcaccccacaatccactgtgctcgacacaaccacatcaaaacacacagaaagagacaccagcacctcacaatccattgtgctcgacacaaccacatcaaaacacacaatccaacagcaatccctctactcaaccacccccgaaaacacacccaactccacacaaacacccacagcatccgagccctccacatcaaattccacccaaaaactctagtcatatgcttag
>KF826829||RSVB/MEX/24/2005
atgtccaaaaacaagaatcaacgcactgccaggactctagaaaagacctgggatactcttaatcatctaattgtaatatcctcttgtttatacaaattaaatttaaaatctatagcacaaatagcactatcagttttggcaatgataatctcaacctctctcataattgcagccataatattcatcatctctgccaatcacaaagttacactaacaactgtcacagttcaaacaataaaaaaccacactgagaaaaacatcaccacttaccttactcaagtctcaccagaaagggttagcccatccaaacaacccacaaccacaccaccaatccacacaaactcagccacaatatcacctaatacaaaatcagaaacacaccatacaacagcacaaaccaaaggcagaaccaccactccaacacagaacaacaaaccaagcacaaaaccacgtccaaaaaatccaccaaaaaaaccaaaagatgattaccattttgaagtgttcaacttcgttccctgtagtatatgtggcaacaaccaactctgcaaatccatttgcaaaacaataccaagcaataaaccaaagaaaaaaccaaccataaaacccacaaacaaaccacccactaaaaccacaaacaaaagagacccaaaaacactagccaaaacact------------g------------aaa------------aaagaaa------ccaccatcaacc---caacaaaaaaaccaacccccaagaccacaggaagagacaccagtaccccacaatccactgtgctcgacacaaccacatcaaaacacacagaaagagacaccagcacctcacaatccattgtgctagacacaaccacatcaaaacacacaatccaacagcaatccctccactcaaccacccccgaaaacacacccaactccacacaaacactcacagcatccgagccctccacatcaaattccaaccaaaaactctagtcatatgcttag
>KU316179||RSVB/1994
atgtccaaaaacaagaatcaacgcactgccaggactctagaaaagacctgggatactcttaatcatctaattgtaatatcctcttgtttatacagattaaatttaaaatctatagcacaaatagcactatcagttctggcaatgataatctcaacctctctcataattgcagccataatattcatcatctctgccaatcacaaagttacactaacaacggtcacagttcaaacaataaaaaaccacactgaaaaaaacatcaccacttaccttactcaagtctcaccagaaagggttagcccatccaaacaacccacaaccacatcaccaatccacacaaactcagccacaatatcacccaatacaaaatcagaaacacaccatacaacagcacaaaccaaaggcagaaccaccactccaacacagaacaacaagccaagcacaaaaccacgtccaaaaaatccaccaaaaaaaccaaaagatgattaccattttgaagtgttcaacttcgttccctgtagtatatgtggcaacaatcaactttgcaaatccatctgcaaaacaataccaagcaataaaccaaagaaaaaaccaaccatcaaacccacaaacaaaccacccaccaaaaccacaaacaaaagagacccaaaaacactagccaaaacgct------------g------------aaa------------aaagaaa------ccaccaccaacc---caacagaaaaaccaacccccaagac------------------------------------------------------------cacagaaggagacaccagcacctcacagtccactgtgctcgacacaaccgcatcggagcacacggtccaacagcaatccccccactcaaccacccccgaaaacacacccaactccacacaaacacccacagcatccgagccctccacatcaaattccacccaaaaaccctagtcatatgcttag
>KJ939919||VN-125-7/2009
atgtccaaaaacaagaatcaacgcactgccaggactctagaaaagacctgggatactcttaatcatctaattgtaatatcctcttgtttatacaaattaaatttaaaatctatagcacaaatagcactatcagttttggcaatgataatctcaacctctctcataattgcagccataatattcatcatctctgccaatcacaaagttacactaacaactgtcacagttcaaacaataaaaaaccatactgagaaaaacatcaccacttaccttactcaagtctcaccagaaagggttagcccatccaaccaatccacaaccacaccaccaatccacacaaactcagccacaatatcacctaatacaaaatcagaaacacaccatacaacagcacaaaccagaagcagaaccaccactccaacacagaacaacaagccaagcacaaaaccacgtccaaaaaatccaccaaaaaaaccaaaagatgattaccattttgaagtgttcaacttcgttccctgtagtatatgtggcaacaatcaactctgcaaatccatttgcaaaacaataccaagcaataaaccaaagaaaaaaccaaccataaaacccacaagcaaaccacccaccaaaaccacaaacaaaagagacccaaaaacaccagccaaaccacc------------g------------aaa------------aaagaaa------ccaccatcaacc---caacaaaaaaaccaacccctaagatcacagaaagagacaccagcaccccacaatccactgtgctcgacacaaccgcatcaaaacacacagaaagagacaccagcacctcacaattcattgtgctcgacacaaccacatcaaaacacacaatccgacagcaatccctctactcaaccaccctcgaaaacacacccaactccacacaaacacccacagcatccgagccctccacatcaaattccaaccaaaaactctaatcatatgcttag
>KJ939922||VN-156-9/2009
atgtccaaaaacaagaatcaacgcactgccaggactctagaaaagacctgggatactcttaatcatctaattgtaatatcctcttgtttatacaaattaaatttaaaatctatagcacaaatagcactatcagttttggcaatgataatctcaacctctctcataattgcagccataatattcatcatctctgccaatcacaaagttacactaacaactgtcacagttcaaacaataaaaaaccatactgagaaaaacatcaccacttaccttactcaagtctcaccagaaagggttagcccatccaaccaatccacaaccacaccaccaatccacacaaactcagccacaatatcacctaatacaaaatcagaaacacaccatacaacagcacaaaccagaagcagaaccaccactccaacacagaacaacaagccaagcacaaaaccacgtccaaaaaatccaccaaaaaaaccaaaagatgattaccattttgaagtgttcaacttcgttccctgtagtatatgtggcaacaatcaactctgcaaatccatttgcaaaacaataccaagcaataaaccaaagaaaaaaccaaccataaaacccacaagcaaaccacccaccaaaaccacaaacaaaagagacccaaaaacaccagccaaaccacc------------g------------aaa------------aaagaaa------ccaccatcaacc---caacaaaaaaaccaacccctaagatcacagaaagagacaccagcaccccacaatccactgtgctcgacacaaccgcatcaaaacacacagaaagagacaccagcacctcacaattcattgtgctcgacacaaccacatcaaaacacacaatccgacagcaatccctctactcaaccaccctcgaaaacacacccaactccacacaaacacccacagcatccgagccctccacatcaaattccaaccaaaaactctaatcatatgcttag
>JX576755||05-040058|2005
atgtccaaaaacaagaatcaacgcactgccaggactctagaaaagacctgggatactcttaatcatctaattgtaatatcctcttgtttatacaaattaaatttaaaatctatagcacaaatagtactatcagttttggcaatgataatctcaacctctctcataattgcagccataatattcatcatctctgccaatcacaaagttacactaacaactgtcacagttcaaacaataaaaaaccacactgagaaaaacataaccacttaccttactcaagtctcaccagaaagggttagcccatccaaacaacccacaaccacaccaccaatccacacaaactcagccacaatatcacctaatacaaaatcagaaacacaccatacaacagcacaaaccaaaggcagaacctctactccaacacagaacaacaagccaagcacaaaaccacatccaaaaaatccacc------aaaaaaagatgattaccattttgaagtgttcaacttcgttccctgtagtatatgtggcaacaatcaactctgcaaatccatttgcaaaacaataccaagcaataaaccaaagaaaaaaccaaccataaaacccacaaacaaacctcccaccaaaaccacaaacaaaagagacccaaaaacactagccaaaacacc------------g------------aaa------------aaagaaa------ccaccattaacc---caacaaaaaaaccaacccccaagaccacagaaagagacaccagcaccccacaatccactgtgctcgacacaaccacatcaaaacacacagaaagagacaccagcacctcacaatccattgtgcttgacacaaccatatcaaaacacacaatccaacagcaatccctctactcaaccacccccgaaaacacacccaactccacacaaatacccacagcatccgagccctccacatcaaattccacccaaaaactccagtcatatgcttag
>JX576757||05-004042|2005
atgtccaaaaacaagaatcaacgcactgccaggactctagaaaaaacctgggatactcttaatcatctaattgtaatatcctcttgtttatacaaattaaatttaaaatctatagcacaaatagcactatcagttttggcaatgataatctcaacctctctcataattgcagccataatattcatcatctctgccaatcacaaagttacactaacaactgtcacagttcaaacaataaaaaaccacactgagaaaaacataaccacttaccttactcaagtctcaccagaaagggttagcccatccaaacaacccacaaccacaccaccaatccacacaaactcagccacaatatcacctaatacaaaatcagaaacacaccatacaacagcacaaaccaaaggcagaacctctactccaacacagaacaacaagccaagcacaaaaccacgtccaaaaaatccacc------aaaaaaagatgattaccattttgaagtgttcaacttcgttccctgtagtatatgtggcaacaatcaactctgcaaatccatttgcaaaacaataccaagcaataaaccaaagaaaaaaccaaccataaaacccacaaacaaaccacccaccaaaaccacaaacaaaagagacccaaaaacactagccaaaacacc------------g------------aaa------------aaagaaa------ccaccattaacc---caacaaaaaaaccaacccccaagaccacagaaagagacaccagcaccccacaatccactgtgctcgacacaaccacatcaaaacacacagaaagagacaccagcacctcacaatccattgcgctcgacacaaccacatcaaaacacacaatccaacagcaatccctctactcaaccacccccgaaaacacacccaactccacacaaacacccacagcatccgagccctccacatcaaactccacctaaaaactccagtcatatgcttag
>JX576752||06-039982|206
atgtccaaaaacaagaatcaacgcactgccaggactctagaaaagacctgggatactcttaatcatctaattgtaatatcctcttgtttatacaaattaaatttaaaatctatagcacaaatagcactatcagttttggcaatgataatctcaacctctctcataattgcagccataatattcatcatctctgccaatcacaaagttacactaacaactgtcacagttcaaacaataaaaaaccacactgagaaaaacataaccacttaccttactcaagtctcaccagaaagggttagcccatccaaacaacccacaaccacaccaccaatccacacaaactcagctacaatatcacctaatacaaaatcagaaacacaccatacaacagcacaaaccaaaggcagaacctctactccaacacagaacaacaagccaagcacaaaaccacgtccaaaaaatccacc------aaaaaaagatgattaccattttgaagtgttcaacttcgttccctgtagtatatgtggcaacaatcaactctgcaaatccatttgcaaaacaataccaagcaataaaccaaagaaaaaaccaaccataaaacccacaaacaaaccactcaccaaaaccacaaacaaaagagatccaaaaacactagccaaaacacc------------g------------aaa------------aaagaaa------ccaccattaacc---caacaaaaaaaccaacccccaagaccacagaaagagacaccagcaccccacaatccaccgtgctcgacacaaccacattaaaacacacagaaagagacaccagcacctcacaatccattgcgctcgacacaaccacatcaaaacacacaatccaacagcaatccctctactcaaccacccccgaaaacacacccaactccacacaaacacccacagcatccgagccctccacatcaaattccacctaaaaactccagtcatatgcttag
>KF640637||BA/2005
atgtccaaaaacaagaatcaacgcactgccaggactctagaaaagacctgggatactcttaatcatctaattgtaatatcctcttgtttatacaaattaaatttaaaatctatagcacaaatagcactatcagttttggcaatgataatctcaacctctctcataattgcagccataatattcatcatctctgccaatcacaaagttacactaacaactgtcacagttcaaacaataaaaaaccacactgagaaaaacataaccacttaccttactcaagtctcaccagaaagggttagcccatccaaacaacccacaaccacaccaccaatccacacaaactcagccacaatatcacctaatacaaaatcagaaacacaccatacaacagcacaaaccaaaggcagaacctctactccaacacagaacaacaagccaagcacaaaaccacgtccaaaaaatccacc------aaaaaaagatgattaccattttgaagtgttcaacttcgttccctgtagtatatgtggcaacaatcaactctgcaaatccatttgcaaaacaataccaagcaataaaccaaagaaaaaaccaaccataaaacccacaaacaaaccacccaccaaaaccacaaacaaaagagaccctaaaacactagccaaaacacc------------g------------aaa------------aaagaaa------ccaccattaacc---caacaaaaaaaccaacccccaagaccacagaaagagacaccagcaccccacaatccactgtgctcgacacaaccacatcaaaacacacagaaagagacaccagcacctcacaatccattgcgcttgacacaaccacatcaaaacacacaatccaacagcaatctctctactcaaccacccccgaaaacacacccaactccacacaaacacccacagcatccgagccctccacatcaaattccacctaaaaactccagtcatatgcttag
>JX576754||GB13-2005
atgtccaaaaacaagaatcaacgcactgccaggactctagaaaagacctgggatactcttaatcatctaattgtaatatcctcttgtttatacaaattaaatttaaaatctatagcacaaatagcactatcagttttggcaatgataatctcaacctctctcataattgcagccataatattcatcatctctgccaatcacaaagttacactaacaactgtcacagttcaaacaataaaaaaccacactgagaaaaacataaccacttaccttactcaagtttcaccagaaagggttagcccatccaaacaacccacaaccacaccaccaatccacacaaactcagccacaatatcacctaatacaaaatcagaaacacaccatacaacagcacaaaccaaaggcagaacctctactccaacacagaacaacaagccaagcacaaaaccacgtccaaaaaattcacc------aaaaaaagatgattaccattttgaagtgttcaacttcgttccctgtagtatatgtggcaacaatcaactctgcaaatccatttgcaaaacaataccaagcaataaaccaaagaaaaaaccaaccataaaacccacaaacaaaccactcaccaaaaccacaaacaaaagagatccaaaaacactagccaaaacacc------------g------------aaa------------aaagaaa------ccaccattaacc---caacaaaaaaaccaacccccaagaccacagaaagagacaccagcaccccacaatccaccgtgctcgacacaaccacattaaaacacacagaaagagacaccagcacctcacaatccattgcgctcgacacaaccacatcaaaacacacaatccaacagcaatccctctactcaaccacccccgaaaacacacccaactccacacaaacacccacagcatccgagccctccacatcaaattccacctaaaaactccagtcatatgcttag
>KF530259||RSVB/ZAF/2006
atgtccaaaaacaagaatcaacgcactgccaggactctagaaaagacctgggatactcttaatcatctaattgtaatatcctcttgtttatacaaattaaatttaaaatctatagcacaaatagcactatcagttttggcaatgataatctcaacctctctcataattgccgccataatattcatcatctctgccaatcacaaagttacactaacaactgtcacagttcaaacaataaaaaaccatactgagaaaaacataaccacttaccttactcaagtctcaccagaaagggttagcccatccaaacaacccacaaccacaccaccaatccacacaaactcagccacaatatcacctaatacaaaatcagaaacacaccatacaacagcacaaaccaaaggcagaacctctactccaacacagaacaacaagccaagcacaaaaccacgtccaaaaaatccacc------aaaaaaagatgattaccattttgaagtgttcaacttcgttccctgtagtatatgtggcaacaatcaactctgcaaatccatttgcaaaacaataccaagcaataaaccaaagaaaaaaccaaccataaaacccacaaacaaaccacccaccaaaaccacaaacaaaagagacccaaaaacactagccaaaacacc------------g------------aaa------------aaagaaa------ccaccattaacc---caacaaaaaaaccaacccccaagaccacagaaagagacaccagcaccccacaatccactgtgctcgacacaaccacatcaaaacacacagaaagagacaccagcacctcacaatccattgcgcttgacacaaccacatcaaaacacacaatccaacagcaatccctctactcaaccacccccgaaaacacacccaactccacacaaacacccacagcatccgagccttccacatcaaattccacctaaaaactccagtcatatgcttag
>KU950574||RSVB/USA/2005
atgtccaaaaacaagaatcaacgcactgccaggactctagaaaagacctgggatactcttaatcatctaattgtaatatcctcttgtttatacaaattaaatttaaaatctatagcacaaatagcactatcagttttggcaatgataatctcaacctctctcataattgcagccataatattcatcatctctgccaatcacaaagttacactaacaactgtcacagttcaaacaataaaaaaccacactgagaaaaacataaccacttaccttactcaagtctcaccagaaagggttagcccatccaaacaacccacaaccacaccaccaatccacacaaactcagccacaatatcacctaatacaaaatcagaaacacaccatacgacagcacaaaccaaaggcagaacctctactccaacacagaacaacaagccaagcacaaaaccacgtccaaaaaatccacc------aaaaaaagatgattaccattttgaagtgttcaacttcgttccctgtagtatatgtggaaacaatcaactctgcaaatccatttgcaaaacaataccaagcaataaaccaaagaaaaaaccaaccataaaacccacaaacaaaccacccaccaaaaccacaaacaaaagagacccaaaaacactagccaaaacacc------------g------------aaa------------aaagaaa------ccaccattaacc---caacaaaaaaaccaacccccaagatcacagaaagagacaccagcaccccacaatccactgtgctcgacacaaccacatcaaaacacacagaaagagacaccagcacctcacaatccattgcgctcgacacaaccacatcaaaacacacaatccaacagcaatccctctactcaaccacccccgaaaacacacccaactccacacaaacatccacagcatccgagccctccacatcaaattccacctaaaaactccagtcatatgcttag
>KU950614||RSVB/USA/2005
atgtccaaaaacaagaatcaacgcactgccaggactctagaaaagacctgggatactcttaatcatctaattgtaatatcctcttgtttatacaaattaaatttaaaatctatagcacaaatagcactatcagttttggcaatgataatctcaacctctctcataattgcagccataatattcatcatctctgccaatcacaaagttacactaacaactgtcacagttcaaacaataaaaaaccacactgagaaaaacataaccacttaccttactcaagtctcaccagaaagggttagcccatccaaacaacccacaaccacaccaccaatccacacaaactcagccacaatatcacctaatacaaaatcagaaacacaccatacgacagcacaaaccaaaggcagaacctctactccaacacagaacaacaagccaagcacaaaaccacgtccaaaaaatccacc------aaaaaaagatgattaccattttgaagtgttcaacttcgttccctgtagtatatgtggaaacaatcaactctgcaaatccatttgcaaaacaataccaagcaataaaccaaagaaaaaaccaaccataaaacccacaaacaaaccacccaccaaaaccacaaacaaaagagacccaaaaacactagccaaaacacc------------g------------aaa------------aaagaaa------ccaccattaacc---caacaaaaaaaccaacccccaagatcacagaaagagacaccagcaccccacaatccactgtgctcgacacaaccacatcaaaacacacagaaagagacaccagcacctcacaatccattgcgctcgacacaaccacatcaaaacacacaatccaacagcaatccctctactcaaccacccccgaaaacacacccaactccacacaaacatccacagcatccgagccctccacatcaaattccacctaaaaactccagtcatatgcttag
>KU950457||RSVB/USA/2005
atgtccaaaaacaagaatcaacgcactgccaggactctagaaaagacctgggatactcttaatcatctaattgtaatatcctcttgtttatacaaattaaatttaaaatctatagcacaaatagcactatcagttttggcaatgataatctcaacctctctcataattgcagccataatattcatcatctctgccaatcacaaagttacactaacaactgtcacagttcaaacaataaaaaaccacactgagaaaaacataaccacttaccttactcaagtctcaccagaaagggttagcccatccaaacaacccacaaccacaccaccaatccacacaaactcagccacaatatcacctaatacaaaatcagaaacacaccatacgacagcacaaaccaaaggcagaacctctactccaacacagaacaacaagccaagcacaaaaccacgtccaaaaaatccacc------aaaaaaagatgattaccattttgaagtgttcaacttcgttccctgtagtatatgtggaaacaatcaactctgcaaatccatttgcaaaacaataccaagcaataaaccaaagaaaaaaccaaccataaaacccacaaacaaaccacccaccaaaaccacaaacaaaagagacccaaaaacactagccaaaacacc------------g------------aaa------------aaagaaa------ccaccattaacc---caacaaaaaaaccaacccccaagatcacagaaagagacaccagcaccccacaatccactgtgctcgacacaaccacatcaaaacacacagaaagagacaccagcacctcacaatccattgcgctcgacacaaccacatcaaaacacacaatccaacagcaatccctctactcaaccacccccgaaaacacacccaactccacacaaacatccacagcatccgagccctccacatcaaattccacctaaaaactccagtcatatgcttag
>KP317917||Kilifi_RSVB_2006
atgtccaaaaacaagaatcaacgcactgccaggactctagaaaagacctgggatactcttaatcatctaattgtaatatcctcttgtttatacaaattaaatttaaaatctatagcacaaatagcactatcagttttggcaatgataatctcaacctctctcataattgcagccataatattcatcatctctgccaatcacaaagttacactaacaactgtcacagttcaaacaataaaaaaccacactgagaaaaacacaaccacttaccttactcaagtctcaccagaaagggttagcccatccaaacaacccacaaccacaccaccaatccacacaaactcagccactatatcacctaatacaaaatcagaaacacaccatacaacagcacaaaccaaaggcagaacctctactccaacacagaacaacaggccaagcacaaaaccacgtccaaaaaatccacc------aaaaaaagatgattaccattttgaagtgttcaacttcgttccctgtagtatatgtggcaacaatcaactctgcaaatccatttgcaaaacaataccaagcaataaaccaaagaaaaaaccaaccataaaacccacaaacaaaccacccaccaaaaccacaaacaaaagagacccaaaaacaccagccaaaacacc------------g------------aaa------------aaagaaa------ccaccattaacc---caacaaaaaaaccaacccccaagaccacagaaagagacaccagcaccccacaatccactgtgctcgacacaaccacatcaaaacacacagaaagagacaccagcacctcacaatccattgcgcttgacacaaccacatcaaaacacacaatccaacagcaatccctctactcaaccacccccgaaaacacacccaactccacacaaacacccacagcatccgagccctccacatcaaattccacctaaaaactccagtcatatgcttag
>JX576756||GB13-2005
atgtccaaaaacaagaatcaacgcactgccaggactctagaaaagacctgggatactcttaatcatctaattgtaatatcctcttgtttatacaaattaaatttaaaatctatagcacaaatagcactatcagttttggcaatgataatctcaacctctctcataattgcagccataatattcatcatctctgccaatcacaaagttacactaacaactgtcacagttcaaacaataaaaaaccacactgagaaaaacataaccacttaccttactcaagtctcaccagaaagggttagcccatccaaacaacccacaaccacaccaccaatccacacaaactcagccacaatatcacctaatacaaaatcagaaacacaccatacaacagcacaaaccaaaggcagaacctctactccaacacagaacaacaagccaagcacaaaaccacgtccaaaaaatccacc------aaaaaaagatgattaccattttgaagtgttcaacttcgttccctgtagtatatgtggcaacaatcaactctgcaaatccatttgcaaaacaataccaagcaataaaccaaagaaaaaaccaaccataaaacccacaaacaaaccacccaccaaaaccacaaacaaaagagacccaaaaacactagccaaaacacc------------g------------aaa------------aaagaaa------ccaccattaacc---caacaaaaaaaccaacccccaagaccacagaaagagacaccagcaccccacaatccactgtgctcgacacaaccacatcaaaacacacagaaagagacaccagcacctcacaatccactgcgcttgacacaaccacatcaaaacacacaatccaacagcaatccctccactcaaccacccccaaaaacacacccaactccacacaaacacccacagcatccgagccctccacatcaaattccacctaaaaactccagtcatatgcttag
>JX576753||GB13-2006
atgtccaaaaacaagaatcaacgcactgccaggactctagaaaagacctgggatactcttaatcatctaattgtaatatcctcttgtttatacaaattaaatttaaaatctatagcacaaatagcactatcagttttggcaatgataatctcaacctctctcataattgcagccataatattcatcatctctgccaatcacaaagttacactaacaactgtcacagttcaaacaataaaaaaccacactgagaaaaacataaccacttaccttactcaagtctcaccagaaagggttagcccatccaaacaacccacaaccacaccaccaacccacacaaactcagccacaatatcacctaatacaaaatcagaaacacaccatacaacagcacaaaccaaaggcagaacctctactccaacacagaacaacaagccaagcacaaaaccacgtccaaaaaatccacc------aaaaaaagatgattaccattttgaagtgttcaacttcgttccctgtagtatatgtggcaacaatcaactctgcaaatccatttgcaaaacaataccaagcaacaaaccaaagaaaaaaccaaccataaaacccacaaacaaaccacccaccaaaaccacaaacaaaagagaccctaaaacactagccaaaacacc------------g------------aaa------------aaagaaa------ccaccatcaacc---caacaaaaaaaccaacccccaagaccacagaaagagacaccagcaccccacaatccactgtgctcgacacaaccacatcaaaacacacagaaagagacaccagcaccccacaatccattgcgcttgacacaaccacatcaaaacacacaatccaacagcaatccctctactcaaccacccccgaaaacacacccaacttcacacaaacacccacagcatccgagccctccacatcaaattccacctaaaaactccagtcatatgcttag
>JX576751||07-000431|2007
atgtccaaaaacaagaatcaacgcactgccaggactctagaaaagacctgggatactcttaatcatctaattgtaatatcctcttgtttatacaaattaaatttaaaatctatagcacaaatagcactatcagttttggcaatgataatctcaacctctctcataattgcagccataatattcatcatctctgccaatcacaaagttacactaacaactgtcacagttcaaacaataaaaaaccacactgagaaaaacataaccacttaccttactcaagtctcaccagaaagggttagcccatccaaacaacccacaaccacaccaccaacccacacaaactcagccacaatatcacctaatacaaaatcagaaacacaccatacaacagcacaaaccaaaggcagaacctctactccaacacagaacaacaagccaagcacaaaaccacgtccaaaaaatccacc------aaaaaaagatgattaccattttgaagtgttcaacttcgttccctgtagtatatgtggcaacaatcaactctgcaaatccatttgcaaaacaataccaagcaataaaccaaagaaaaaaccaaccataaaacccacaaacaaaccacccaccaaaaccacaaacaaaagagaccctaaaacactagccaaaacacc------------g------------aaa------------aaagaaa------ccaccatcaacc---caacaaaaaaaccaacccccaagaccacagaaagagacaccagcaccccacaatccactgtgctcgacacaaccacatcaaaacacacagaaagagacaccagcaccccacaatccattgcgcttgacacaaccacatcaaaacacacaatccaacagcaatccctctactcaaccacccccgaaaacacacccaacttcacacaaacacccacagcatccgagccctccacatcaaattccacctaaaaactccagtcatatgcttag
>KJ627317||RSVB/PER/2007
atgtccaaaaacaagaatcaacgcactgctaggactctagaaaagacctgggatactcttaatcatctaattgtaatatcctcttgtttatacaaattaaatttaaaatctatagcacaaatagcactatcagttttggcaatgataatctcaacctctctcataattgcagccataatattcatcatctctgccaatcacaaagttacactaacaactgtcacagttcaaacaataaaaaaccacactgagaaaaacataaccacttaccttactcaagtctcaccagaaagggttagcccatccaaacaacccacaaccacaccaccaatccacacaaactcagccacaatatcacctaatacaaaatcagaaacacaccatacaacagcacaaaccaaagacagaacctctactccaacacagaacaacaagccaagcacaaaaccacgtccaaaaaatccacc------aaaaaaagatgattaccattttgaagtgttcaacttcgttccctgtagtatatgtggcaacaatcaactctgcaaatccatttgcaaaacaataccaagcaataaaccaaagaaaaaaccaaccataaaacccacaaacaaaccacccaccaaaaccacaaacaaaagagacccaaaaacactagccaaaacacc------------g------------aaa------------aaagaaa------ccaccattaacc---caacaaaaaaaccaacccccaagaccacagaaagagacaccagcaccccacaatccactgtgctcgacacaaccacatcaaaacacacagaaagagacaccagcacctcacaatccattgcgcttgacacaaccacatcaaaacacacaatccaacagcaatccctctactcaaccacccccgaaaacacacccaactccacacaaacacccacagcatccgagccctccacatcaaattccacccaaaaactccagtcatatgcttag
>KJ627310||RSVB/PER/2007
atgtccaaaaacaagaatcaacgcactgctaggactctagaaaagacctgggatactcttaatcatctaattgtaatatcctcttgtttatacaaattaaatttaaaatctatagcacaaatagcactatcagttttggcaatgataatctcaacctctctcataattgcagccataatattcatcatctctgccaatcacaaagttacactaacaactgtcacagttcaaacaataaaaaaccacactgagaaaaacataaccacttaccttactcaagtctcaccagaaagggttagcccatccaaacaacccacaaccacaccaccaatccacacaaactcagccacaatatcacctaatacaaaatcagaaacacaccatacaacagcacaaaccaaagacagaacctctactccaacacagaacaacaagccaagcacaaaaccacgtccaaaaaatccacc------aaaaaaagatgattaccattttgaagtgttcaacttcgttccctgtagtatatgtggcaacaatcaactctgcaaatccatttgcaaaacaataccaagcaataaaccaaagaaaaaaccaaccataaaacccacaaacaaaccacccaccaaaaccacaaacaaaagagacccaaaaacactagccaaaacacc------------g------------aaa------------aaagaaa------ccaccattaacc---caacaaaaaaaccaacccccaagaccacagaaagagacaccagcaccccacaatccactgtgctcgacacaaccacatcaaaacacacagaaagagacaccagcacctcacaatccattgcgcttgacacaaccacatcaaaacacacaatccaacagcaatccctctactcaaccacccccgaaaacacacccaactccacacaaacacccacagcatccgagccctccacatcaaattccacccaaaaactccagtcatatgcttag
>KJ627280||RSVB/PER/2008
atgtccaaaaacaagaatcaacgcactgctaggactctagaaaagacctgggatactcttaatcatctaattgtaatatcctcttgtttatacaaattaaatttaaaatctatagcacaaatagcactatcagttttggcaatgataatctcaacctctctcataattgcagccataatattcatcatctctgccaatcacaaagttacactaacaactgtcacagttcaaacaataaaaaaccacactgagaaaaacataaccacttaccttactcaagtctcaccagaaagggttagcccatccaaacaacccacaaccacaccaccaatccacacaaactcagccacaatatcacctaatacaaaatcagaaacacaccatacaacagcacaaatcaaagacagaacctctactccaacacagaacaacaagccaagcacaaaaccacgtccaaaaaatccacc------aaaaaaagatgattaccattttgaagtgttcaacttcgttccctgtagtatatgtggcaacaatcaactctgcaaatccatttgcaaaacaataccaagcaataaaccaaagaaaaaaccaaccataaaacccacaaacaaaccacccaccaaaaccacaaacaaaagagacccaaaaacactagccaaaacacc------------g------------aaa------------aaagaaa------ccaccattaacc---caacaaaaaaaccaacccccaagaccacagaaagagacaccagcaccccacaatccactgtgctcgacacaaccacatcaaaacacacagaaagagacaccagcacctcacaatccattgcgcttgacacaaccacatcaaaacacacaatccaacagcaatccctctactcaaccacccccgaaaacacacccaactccacacaaacacccacagcatccgagccctccacatcaaattccacccaaaaactccagtcatatgcttag
>KJ627299||RSVB/PER/2007
atgtccaaaaacaagaatcaacgcactgctaggactctagaaaagacctgggatactcttaatcatctaattgtaatatcctcttgtttatacaaattaaatttaaaatctatagcacaaatagcactatcagttttggcaatgataatctcaacctctctcataattgcagccataatattcatcatctctgccaatcacaaagttacactaacaactgtcacagttcaaacaataaaaaaccacactgagaaaaacataaccacttaccttactcaagtctcaccagaaagggttagcccatccaaacaacccacaaccacaccaccaatccacacaaactcagccacaatatcacctaatacaaaatcagaaacacaccatacaacagcacaaaccaaagacagaacctctactccaacacagaacaacaagccaagcacaaaaccacgtccaaaaaatccacc------aaaaaaagatgattaccattttgaagtgttcaacttcgttccctgtagtatatgtggcaacaatcaactctgcaaatccatttgcaaaacaataccaagcaataaaccaaagaaaaaaccaaccataaaacccacaaacaaaccacccaccaaaaccacaaacaaaaaagacccaaaaacactagccaaaacacc------------g------------aaa------------aaagaaa------ccaccattaacc---caacaaaaaaaccaacccccaagaccacagaaagagacaccagcaccccacaatccactgtgctcgacacaaccacatcaaaacacacagaaagagacaccagcacctcacaatccattgcgcttgacacaaccacatcaaaacacacaatccaacagcaatccctctactcaaccgcccccgaaaacacacccaactccacacaaacacccacagcatccgagccctccacatcaaattccacctaaaaactccagtcatatgcttag
>KF826851||RSVB/USA/2007
atgtccaaaaacaagaatcaacgcactgccaggactctagaaaagacctgggatactcttaatcatctaattgtaatatcctcttgtttatacaaattaaatttaaaatctatagcacaaatagcactatcagttttggcaatgataatctcaacctctctcataattgcagccataatattcatcatctctgccaatcacaaagttacactaacaactgtcacagttcaaacaataaaaaaccacactgagaaaaacataaccacttaccttactcaagtctcaccagaaagggttagcccatccaaacaacccacaaccacaccaccaatccacacaaactcagccacaatatcacctaatacaaaatcagaaacacaccatacaacagcacaaaccaaaggcagaacctcaactccaacacagaacaacaagccaagcacaaaaccacgtccaaaaaatccacc------aaaaaaagatgattaccattttgaagtgttcaacttcgttccctgtagtatatgtggcaacaatcaactctgcaaatccatttgcaaaacaataccaagcaataaaccaaagaaaaaaccaaccataaaacccacaaacaaaccacccaccaaaaccacaaacaaaagagaccctaaaacactagccaaaacacc------------g------------aaa------------aaagaaa------ccaccattaacc---caacaaaaaaaccaacccccaagaccacagaaagagacaccagcaccccacaatccactgtgttcgacacaaccacatcaaaacacacagaaagagacaccagcacctcacaatccattgtgcttgacacaaccacatcaaaacacacaatccaacaacaatccctctactcaaccacccccgaaaacacacccaactccacacaaacacctacagcatccgagccctccacatcaaattccacctaaaaactccagtcatatgcttag
>KJ627364||RSVB/PER/2011
atgtccaaaaacaagaatcaacgcactgccaggactctagaaaagacctgggatactcttaatcatctaattgtaatatcctcttgtttatacaaattaaatttaaaatctatagcacaaatagcactatcagttttggcaatgataatctcaacctctctcataattacagccataatattcatcatctctgccaatcacaaagttacactaacaactgtcacagttcaaacaataaaaaaccacactgagaaaaacataaccacttaccttactcaagtctcaccggaaagggttagcccatccaaacaacccacaaccacaccaccaattcacacaaactcagccacaatatcacctaatacaaaatcagaaacacaccatacaacagcacaaaccaaaggcagaacctctactccaacacagaacaacaagccaagcacaaaaccacgtccaaaaaatccacc------aaaaaaagatgattaccattttgaagtgttcaacttcgttccctgtagtatatgtggcaacaatcaactctgcaaatccatttgcaaaacaataccaagcaataaaccaaagaaaaaaccaaccataaaacccacaaacaaaccacccaccaaaaccacaaacaaaagagaccctaaaacactagccaaaacacc------------g------------aaa------------aaagaaa------ccaccattaacc---caacaaaaaaaccaacccccaagaccacagaaagagacaccagcaccctacaatccactgtgctcgacacaaccacatcaaaacacacagaaagagacaccagcacctcacaatccattgtgcttgacacaaccacatcaaaacacacaatccaacaacaatccctctactcaaccacccccgaaaacacacccaactccacacaaacacctacagcatccgagccctccacatcaaatttcacctaaaaactccagtcatatgcttag
>JX576748|||GB13-2007
atgtccaaaaacaagaatcaacgcactgccaggactctagaaaagacctgggatactcttaatcatctaattgtaatatcctcttgtttatacaaattaaatttaaaatctatagcacaaatagcactatcagttttggcaatgataatctcaacctctctcataattgcagccataatattcatcatctctgccaatcacaaagttacactaacaactgtcacagttcaaacaataaaaaaccacactgagaaaaacataaccacccaccttactcaagtctcaccagaaagggttagcccatccaaacaacccacaaccacaccaccaatccacacaaactcagccacaatatcacctaatacaaaatcagaaacacaccatacaacagcacaaaccaaaggcagaacctctactccaacacagaacaacaagccaagcacaaaaccacgtccaaaaaatccacc------aaaaaaagatgattaccattttgaagtgttcaacttcgttccctgtagtatatgtggcaacaatcaactctgcaaatccatttgcaaaacaataccaagcaataaaccaaagaaaaaaccaaccataaaacccacaaacaaaccacccaccaaaaccacaaacaaaagagaccctaaaacactagccaaaacacc------------g------------gaa------------aaagaaa------ccatcattaacc---caacaaaaaaaccaacccccaagaccacagaaagagacaccagcaccccacaatccactgtgctcgacacaaccacatcaaaacacacagaaagagacaccagcacctcacaatccattgtgcttgacacaaccacatcaaaacacacaatccaacagcaatccctctactcaaccacccccgaaaacacacccaactccacacaaacacccacagcatccgagccctccacatcaaattccacctaaaaactccagtcatatgcttag
>JX576744||08-046532|2008
atgtccaaaaacaagaatcaacgcactgccaggactctagaaaagacctgggatactcttaatcatctaattgtaatatcctcttgtttatacaaattaaatttaaaatctatagcacaaatagcactatcagttttggcaatgataatctcaacctctctcataattgcagccataatattcatcatctctgccaatcacaaagttacactaacaactgtcacagttcaaacaataaaaaaccacactgagaaaaacataaccacccaccttactcaagtctcaccagaaagggttagcccatccaaacaacccacaaccacaccaccaatccacacaaactcagccacaatatcacctaatacaaaatcagaaacacaccatacaacagcacaaaccaaaggcagaacctctactccaacacagaacaacaagccaagcacaaaaccacgtccaaaaaatccacc------aaaaaaagatgattaccattttgaagtgttcaacttcgttccctgtagtatatgtggcaacaatcaactctgcaaatccatttgcaaaacaataccaagcaataaaccaaagaaaaaaccaaccataaaacccacaaacaaaccacccaccaaaaccacaaacaaaagagaccctaaaacactagccaaaacacc------------g------------aaa------------aaagaaa------ccaccattaacc---caacaaaaaaaccaacccccaagaccacagaaagagacaccagcaccccacaatccactgtgctcgacacaaccacatcaaaacacacagaaagagacaccagaacctcacaatccattgtgcttgacacaaccacatcaaaacacacaatccaacagcaatccctctactcaaccacccccgaaaacacacccaactccacacaaacacccacagcatccgagccctccacatcaaattccacctaaaaactccagtcatatgcttag
>KF826857||RSVB/ITA/129/2009
atgtccaaaaacaagaatcaacgcactgccaggactctagaaaagacctgggatactcttaatcatctaattgtaatatcctcttgtttatacaaattaaatttaaaatctatagcacaaatagcactatcagttttggcaatgataatctcaacctctctcataattgcagccataatattcatcatctctgccaatcacaaagttacactaacaactgtcacagttcaaacaataaaaaaccacactgagaaaaacataaccacttaccttactcaagtctcaccagaaagggttagcccatccaaacaacccacaaccacaccactaatccacacaaactcagccacaatatcacctaatacaaaatcagaaacacaccatacaacagcacaaaccaaaggcagaacctctactccaacacagaacaacaagccaagcacaaaaccacgtccaaaaaatccacc------aaaaaaagatgattaccattttgaagtgttcaacttcgttccctgtagtatatgtggcaacaatcaactctgcaaatccatttgcaaaacaataccaagcaataaaccaaagaaaaaaccaactataaaacccacaaacaaaccacccaccaaaaccacaaacaaaagagaccctaaaacactagccaaaacacc------------g------------aaaaaagaaagaaagaaagaaa------ccaccattaacc---caacaaaaaaaccaacccccaagaccacagaaagagacaccagcaccccacaatccactgtgctcgacacaaccacatcaaaacacacagaaagagacaccagcacctcacaatccattgtgcttgacacaaccacatcaaaacacacaatccaacagcaatccctctactcaaccacccccgaaaacacacccaactccacacaaacacccacagcatccgagccctccacatcaaattccacctaaaaactccagtcatatgcttag
>KJ627348||RSVB/PER/2011
atgtccaaaaacaagaatcaacgcactgccaggactctagaaaagacctgggatactcttaatcatctaattgtaatatcctcttgtttatacaaattaaatttaaaatctatagcacaaatagcactatcagttttggcaatgataatctcaacctctctcataattgcagccataatattcatcatctctgccaatcacaaagttacactaacaactgtcacagttcaaacaataaaaaaccacactgagaaaaacataaccacttaccttactcaagtctcaccagaaagggttagcccatccaaacaacccacaaccacaccactaatccacacaaactcagccacaatatcacctaatacaaaatcagaaacacaccatacaacagcacaaaccaaaggcagaacctctactccaacacagaacaacaagccaagcacaaaaccacgtccaaaaaatccacc------aaaaaaagatgattaccattttgaagtgttcaacttcgttccctgtagtatatgtggcaacaatcaactctgcaaatccatttgcaaaacaataccaagcaataaaccaaagaaaaaaccaaccataaaacccacaaacaaaccacccaccaaaaccacaaacaaaagagaccccaaaacactagccaaaacacc------------g------------aaa------------aaagaaa------ccaccattaacc---caacaaaaaaaccaacccccaagaccacagaaagagacaccagcaccccacaatccactgtgctcgacacaaccacatcaaaacacacagaaagagacaccagcacctcacaatccattgtgcttgacacaaccacatcaaaacacacaatccaacagcaatccctctactcaaccacccccgaaaacacacccaactccacacaaacacccacagcatccgagccctccacatcaaattccacctaaaaactccaatcatatgcttag
>JX576743||09-052064|2009
atgtccaaaaacaagaatcaacgcactgccaggactctagaaaagacctgggatactcttaatcatctaattgtaatatcctcttgtttatacaaattaaatttaaaatctatagcacaaatagcactatcagttttggcaatgataatctcaacctctctcataattgcagccataatattcatcatctctgccaatcataaagttacaccaacaactgtcacagttcaaacaataaaaaaccacactgagaaaaacataaccacttacctcactcaagtctcgccagaaagggttagcccatccaaacaacccacaaccacaccaccaatccacacaaactcagccacaatatcacctaatacaaaatcagagacacaccatacaacagcacaaaccaagggcagagcctctactccaacacagaacaacaagccaagcacaaaaccacgtccaaaaaatccacc------aaaaaaagatgattaccattttgaagtgttcaacttcgttccctgtagtatatgtggcaacaatcaactctgcaaatccatttgcaaaacaataccaagcaataaaccaaagaaaaaaccaaccataaaacccacaaacaaaccacccaccaaaaccacaaacaaaagagaccctaaaacactagccaaaacacc------------g------------gaa------------aaagaaa------ccaccattaacc---caacaaaaaaaccaacccccaagaccacagaaagagacaccagcaccccacaatccactgtgctcgacacaaccacatcaaaacacacagaaagagacaccagcacctcacaatccattgtgcttgacacaaccacatcaaaacacacaatccaacagcaatccctctactcaaccacccccgaaaacacacccaactccacacaaacacccacagcatccgagccctccacatcaaattccacctaaaaactccagtcatatgcttag
>JX576740||09-053157|2009
atgtccaaaaacaagaatcaacgcactgccaggactctagaaaagacctgggatactcttaatcatctaattgtaatatcctcttgtttatacaaattaaatttaaaatctatagcacaaatagcactatcagttttggcaatgataatctcaacctctctcataattgcagccataatattcatcatctctgccaatcataaagttacaccaacaactgtcacagttcaaacaataaaaaaccacactgagaaaaacataaccacttacctcactcaagtctcgccagaaagggttagcccatccaaacaacccacaaccacaccaccaatccacacaaactcagccacaatatcacctaatacaaaatcagagacacaccatacaacagcacaaaccaagggcagagcctctactccaacacagaacaacaagccaagcacaaaaccacgtccaaaaaatccacc------aaaaaaagatgattaccattttgaagtgttcaacttcgttccctgtagtatatgtggcaacaatcaactctgcaaatccatttgcaaaacaataccaagcaataaaccaaagaaaaaaccaaccataaaacccacaaacaaaccacccaccaaaaccacaaacaaaagagaccctaaaacactagccaaaacacc------------g------------gaa------------aaagaaa------ccaccattaacc---caacaaaaaaaccaacccccaagaccacagaaagagacaccagcaccccacaatccactgtgctcgacacaaccacatcaaaacacacagaaagagacaccagcacctcacaatccattgtgcttgacacaaccacatcaaaacacacaatccaacagcaatccctctactcaaccacccccgaaaacacacccaactccacacaaacacccacagcatccgagccctccacatcaaattccacctaaaaactccagtcatatgcttag
>KU950569||RSVB/USA/2013
atgtccaaaaacaagaatcaacgcactgccaggactctagaaaagacctgggatactcttaatcatctaattgtaatatcctcttgtttatacaaattaaatttaaaatctatagcacaaatagcactatcagttttggcaatgataatctcaacctctctcataattgcagccataatattcatcatctctgccaatcataaagttacactaacaactgtcacagttcaaacaataaaaaaccacactgagaaaaacataaccacttacctcactcaagtctcaccagaaagggttagcccatccaaacaacccacaaccacaccatcaatccacacaaactcagccacaatatcacctaatacaaaatcagagacacaccatacaacagcacaaaccaagggcagagcctctactccaacacagaacaacaagccaagcacaaaaccacgtccaaaaaatccacc------aaaaaaagatgattaccattttgaagtgttcaacttcgttccctgtagtatatgtggcaacaatcaactctgcaaatccatttgcaaaacaataccaagcaataaaccaaagaaaaaaccaaccataaaacccacaaacaaaccacccaccaaaaccacaaacaaaagagaccctaaaacactagccaaaacacc------------g------------aaa------------aaagaaa------ccaccattaacc---caacaaaaaaaccaactcccaagaccacagaaagagacaccagcaccccacaatccactgtgctcgacacaaccacatcaaaacacacagaaagagacaccagcacctcacaatccattgtgcttgacacaaccacatcaaaacacacaatccaacagcaatccctctactcaaccacccccgaaaacacacccaactccacacaaacacccacagcatccgagccctccacatcaaattccacctaaaaactccagtcatatgcttag
>KU950458||RSVB/USA/2013
atgtccaaaaacaagaatcaacgcactgccaggactctagaaaagacctgggatactcttaatcatctaattgtaatatcctcttgtttatacaaattaaatttaaaatctatagcacaaatagcactatcagttttggcaatgataatctcaacctctctcataattgcagccataatattcatcatctctgccaatcataaagttacactaacaactgtcacagttcaaacaataaaaaaccacactgagaaaaacataaccacttacctcactcaagtctcaccagaaagggttagctcatccaaacaacccacaaccacaccatcaatccacacaaactcagccacaatatcacctaatacaaaatcagagacacaccatacaacagcacaaaccaagggcagagcctctactccaacacagaacaacaagccaagcacaaaaccacgtccaaaaaatccacc------aaaaaaagatgattaccgttttgaagtgttcaacttcgttccctgtagtatatgtggcaacaatcaactctgcaaatccatttgcaaaacaataccaagcaataaaccaaagaaaaaaccaaccataaaacccacaaacaaaccacccaccaaaaccacaaacaaaagagaccctaaaacactagccaaaacacc------------g------------aaa------------aaagaaa------ccaccattaacc---caacaaaaaaactaacccccaagaccacagaaagagacaccagcaccccacaatccactgtgctcgacacaaccacatcaaaacacacagaaagagacaccagcacctcacaatccattgtgcttgatacaaccacatcaaaacacacaatccaacagcaatccctctactcaaccacccccgaaaacacacccaactccacacaaacacccacagcatccgagccctccacatcaaattccacctaaaaactccagtcatatgcttag
>KJ627359||RSVB/PER/2011
atgtccaaaaacaagaatcaacgcactgccaggactctagaaaagacctgggatactcttaatcacctaattgtaatatcctcttgtttatacaaattaaatttaaaatctatagcacaaatagcactatcagttttggcaatgataatctcaacctctctcataattgcagccataatattcatcatctctgccaatcataaagttacactaacaactgtcacagttcaaacaataaaaaaccacactgagaaaaacataaccacttacctcactcaagtctcaccagaaagggttagcccatccaaacaacccacaaccacaccaccaatccacacaaactcagccacaatatcacctaatacaaaatcagaaacacaccatacaacagtacaaaccaaaggcagaacctctactccaacacagaacaacaagccaagcacaaaaccacgtccaaaaaatccacc------aaaaaaagatgattaccattttgaagtgttcaacttcgttccctgtagtatatgtggcaacaatcaactctgcaaatccatttgcaaaacaataccaagcaataaaccaaagaaaaaaccaaccataagacccacaaacaaaccacccaccaaaaccacaaacaaaagagaccccaaaacactagccaaaacacc------------g------------aaa------------aaagaaa------ccaccattaacc---caacaaaaaaaccaacccccaagaccacagaaagagacaccaacaccccacaatccactgtgctcgacacaaccacatcaaaacacacagaaagagacaccagcacctcacaatccattgtgcttgacacaaccacatcaaaaaacacaatccaacagcaatccctctactcaaccacccccgaaaacacacccaactccacacaaacacccacagcatccgagccctccacatcaaattccacctaaaaactccagtcatatgcttag
>KF826822||RSVB/USA/2007
atgtccaaaaacaagaatcaacgcactgccaggactctagaaaagacctgggatactcttaatcatctaattgtaatatcctcttgtttatacaaattaaatttaaaatctatagcacaaatagcactatcagttttggcaatgataatctcaacctctctcataattgcagccataatattcatcatctctgccaatcacaaagttacactaacaactgtcacagttcaaacaataaaaaaccacactgagaaaaacataaccacttaccttactcaagtctcaccagaaagggttagcccatccaaacaacccacaaccacaccaccaatccacacaaactcagccacaatatcacctaatacaaaatcagaaacacaccatacaacagcacaaaccaaaggcagaacctctactccaacacagaacaacaagccaagcacaaaaccacgtccaagaaatccacc------aaaaaaagatgattaccattttgaagtgttcaacttcgttccctgtagtatatgtggcaacaatcaactctgcaaatccatttgcaaaacaataccaagcaataaaccaaagaaaaaaccaaccataaaacccacaaacaaaccacccaccaaaaccacaaacaaaagagaccctaaaacactagccaaaacacc------------g------------aaa------------aaagaaa------ccaccatcaacc---caacaaaaaaaccaacccccaagaccacagaaagagacaccagcaccccacaatccactgtgctcgacacaaccacatcaaaacacacagaaagagacaccagcaccttacaatccattgcgcttgacacaaccacatcaaaacacacaatccaacagcaatccctctactcaaccacccccgaaaacacacccaacttcacacaaacacccacagcatccgagccctccacatcaaattccacctaaaaactccagtcacatgcttag
>JX576729||BE/5133/08|2008
atgtccaaaaacaagaatcaacgcactgccaggactctagaaaagacctgggatactcttaatcatctaattgtaatatcctcttgtttatacaaattaaatttaaaatctatagcacaaatagcactatcagttttggcaatgataatctcaacctctctcataattgcagccataatattcatcatctctgccaatcacaaagttacactaacaactgtcacagttcaaacaataaaaaaccacactgagaaaaacataaccacttaccttactcaagtctcaccagaaagggttagcccatccaaacaacctacaaccacaccaccaatccacacaaactcagccacaatatcacctaatacaaaattagaaacacaccatacaacagcacaaaccaaaggcaaaaccactactccaacacagaacaacaagccaagcacaaaaccacgtccaagaaatccacc------aaaaaaagatgattaccattttgaagtgttcaacttcgttccctgtagtatatgtggcaacaatcaactctgcaaatccatttgcaaaacaataccaagcaataaaccaaagaaaaaaccaaccataaaacccacaaacaaaccacccaccaaaaccacaaacaaaagagaccctaaaacactagccaaaacacc------------g------------aaa------------aaagaaa------ccaccatcaacc---caacaaaaaaaccaacccccaagaccacagaaagagacaccagcaccccacaatccactgtgctcgacacaaccatatcaaaacacacagaaagagacaccagcaccttacaatccattgcgcttgacacaaccacatcaaaacacacaatccaacagcaatccctctactcaaccacccccgaaaacacacccaacctcacacaaacacccacagcatccgagccctccacatcaaattccacctaaaaactccagtcatatgcttag
>JX576746||08-045604|2008
atgtccaaaaacaagaatcaacgcactgccaggactctagaaaagacctgggatactcttaatcatctaattgtaatatcctcttgtttatacaaattaaatttaaaatctatagcacaaatagcactatcagttttggcaatgataatctcaacctctctcataattgcagccataatattcatcatctctgccaatcacaaagttacactaacaactgtcacagttcaaacaataaaaaaccacactgagaaaaacataaccacttaccttactcaagtctcaccagaaagggttagcccatccaaacaacctacaaccacaccaccaatccacacaaactcagccacaatatcacctaatactaaatcagaaacacaccatacaacagcacaaaccaaaggcagaaccactactccaacacagaacaacaagccaagcacaaaaccacgtccaagaaatccacc------aaaaaaagatgattaccattttgaagtgttcaacttcgttccctgtagtatatgtggcaacaatcaactctgcaaatccatttgcaaaacaataccaagcaataaaccaaagaaaaaaccaaccataaaacccacaaacaaaccacccaccaaaaccacaaacaaaagagaccctaaaacactagccaaaacacc------------g------------aaa------------aaagaaa------ccaccatcaacc---caacaaaaaaaccaacccccaagaccacagaaagagacaccagcaccccacaatccactgtgctcgacacaaccatatcaaaacacacagaaagagacaccagcaccttacaatccattgcgcttgacacaaccacatcaaaacacacaatccaacagcaatccctctactcaaccacccccgaaaacacacccaacctcacacaaacacccacagcatccgagccctccacatcaaattccacctaaaaactccagtcatatgcttag
>JX576731||BE/5649/2008
atgtccaaaaacaagaatcaacgcactgccaggactctagaaaagacctgggatactcttaatcatctaattgtaatatcctcttgtttatacaaattaaatttaaaatctatagcacaaatagcactatcagttttggcaatgataatctcaacctctctcataattgcagccataatattcatcatctctgccaatcacaaagttacactaacaactgtcacagttcaaacaataaaaaaccacactgagaaaaacataaccacttaccttactcaagtctcaccagaaagggttagcccatccaaacaacctacaaccacaccaccaatccacacaaactcagccacaatatcacctaatacaaaattagaaacacaccatacaacagcacaaaccaaaggcaaaaccactactccaacacagaacaacaagccaagcacaaaaccacgtccaagaaatccacc------aaaaaaagatgattaccattttgaagtgttcaacttcgttccctgtagtatatgtggcaacaatcaactctgcaaatccatttgcaaaacaataccaagcaataaaccaaagaaaaaaccaaccataaaacccacaaacaaaccacccaccaaaaccacaaacaaaagagaccctaaaacactagccaaaacacc------------g------------aaa------------aaagaaa------ccaccatcaacc---caacaaaaaaaccaacccccaagaccacagaaagagacaccagcaccccacaatccactgtgctcgacacaaccatatcaaaacacacagaaagagacaccagcaccttacaatccattgcgcttgacacaaccacatcaaaacacacaatccaacagcaatccctctactcaaccacccccgaaaacacacccaacctcacacaaacacccacagcatccgagccctccacatcaaattccacctaaaaactccagtcatatgcttag
>JX576730||BE/5150/08|2008
atgtccaaaaacaagaatcaacgcactgccaggactctagaaaagacctgggatactcttaatcatctaattgtaatatcctcttgtttatacaaattaaatttaaaatctatagcacaaatagcactatcagttttggcaatgataatctcaacctctctcataattgcagccataatattcatcatctctgccaatcacaaagttacactaacaactgtcacagttcaaacaataaaaaaccacactgagaaaaacataaccacttaccttactcaagtctcaccagaaagggttagcccatccaaacaacctacaaccacaccatcgatccacacaaactcagccacaatatcacccaatacaaaatcagaaacacaccatacaacagcacaaaccaaaggcagaaccactactccaacacagaacaacaagccaagcacaaaaccacgtccaagaaatccacc------aaaaaaagatgattaccattttgaagtgttcaacttcgttccctgtagtatatgtggcaacaatcaactctgcaaatccatttgcaaaacaataccaagcaataaaccaaagaaaaaaccaaccataaaacccacaaacaaaccacccaccaaaaccacaaacaaaagagaccctaaaacactagccaaaacacc------------g------------aaa------------aaagaaa------ccaccatcaacc---caacaaaaaaaccaacccccaagaccacagaaagagacaccagcaccccacaatccactgtgctcgacacaaccacatcaaaacacacagaaagagacaccagcaccttacaatccactgcacttgacacaaccacatcaaaacacacaatccaacagcaatccctctactcaaccacccccgaaaacacacccaacttcacacaaacacccacagcatctgagccctccacatcaaattccacctaaaaactccagtcatatgcttag
>KF826859||RSVB/ITA/131/2009
atgtccaaaaacaagaatcaacgcactgccaggactctagaaaagacctgggatactcttaatcatctaattgtaatatcctcttgtttatacaaattaaatttaaaatctatagcacaaatagcactatcagttttggcaatgataatctcaacctctctcataattgcagccataatattcatcatctctgccaatcacaaagttacactaacaactgtcacagttcaaacaataaaaaaccacactgagaaaaacataaccacttatcttactcaagtctcaccagaaagggttagcccatccaaacaacctacaaccacaccaccgatccacacaaactcagccacaatatcacccaatacaaaatcagaaacacaccatacaacagcacaaaccaaaggcagaaccactactccaacacagaacaacaagccaagcacaaaaccacgtccaagaaatccacc------aaaaaaagatgattaccattttgaagtgttcaacttcgttccctgtagtatatgtggcaacaatcaactctgcaaatccatctgcaaaacaataccaagcaataaaccaaagaaaaaaccaaccataaaacccacaaacaaaccacccaccaaaaccacaaacaaaagagaccctaaaacactagccaaaacacc------------g------------aaa------------aaagaaa------ccaccatcagcc---caacaaaaaaaccaacccccaagaccacagaaagagacaccagcaccccacaatccactgtgctcgacacaaccacatcaaaacacacagaaagagacaccagcaccttacaatccattgcacttgacacaaccacatcaaaacacacaatccaacagcaatccctctactcaaccacccccgaaaacacacccaacttcacacaaacacccacagcatccgagccctccacatcaaattccacctaaaaactccagtcatatgcttag
>KF826860||RSVB/ITA/135/2009
atgtccaaaaacaagaatcaacgcactgccaggactctagaaaagacctgggatactcttaatcatctaattgtaatatcctcttgtttatataaattaaatttaaaatctatagcacaaatagcactatcagttttggcaatgataatctcaacctctctcataattgcagccataatattcatcatctctgccaatcacaaagttacactaacaactgtcacagttcaaacaataaaaaaccacactgagaaaaacataaccacttaccttactctagtctcaccagaaagggttagcccatccaaacaacctacaaccacaccaccgatccacacaaactcagccacaatatcacccaatacaaaatcagaaacacaccatacaacagcacaaaccaaaggcagaaccactactccaacacagaacaacaagccaagcacaaaaccacgtccaagaaatccacc------aaaaaaagatgattaccattttgaagtgttcaacttcgttccctgtagtatatgtggcaacaatcaactctgcaaatccatctgcaaaacaataccaagcaataaaccaaagaaaaaaccaaccataaaacccacaaacaaaccacccaccaaaaccacaaacaaaagagaccctaaaacactagccaaaacacc------------g------------aaa------------aaagaaa------ccaccatcaacc---caacaaaaaaaccaacccccaagaccacagaaagagacaccagcaccccacaatccactgtgctcgacacaaccacatcaaaacacacagaaagagacaccagcaccttacaatccattgcacttgacacaaccacatcaaaacacacaatccaacagcaatccctccacacaaccacccccgaaaacacacccaacttcacacaaacacccacagcatccgagccctccacatcaagttccacctaaaaactccagtcatatgtttag
>KX765899||RSVB/NZL/2010
atgtccaaaaacaagaatcaacgcactgccaggactctagaaaagacctgggatactcttaatcatctaattgtaatatccacttgtttatacaaattaaatttaaaatctatagcacaaatagcactatcagttttggcaatgataatctcaacctctctcataattgcagccataatattcatcatctctgccaatcacaaagttacactaacaactgtcacagttcaaacaataaaaaaccacactgagaaaaacataaccacttaccttactcaagtctcaccagaaagggttagcccatccaaacaacccacaaccaaaccaccaatccacacaaactcagccacaatatcacctaatacaaaatcagaaacacaccatacaacagcacaaaccaaaggcagaacctctactccaacacagaacaacaagccaagcacaaaaccacgtccaaaaaatccacc------aaaaaaagatgattaccattttgaagtgttcaacttcgttccctgtaatatatgtggcaacaatcaactctgcaaatccatttgcaaaacaataccaagcaataaaccaaagaaaaaaccaaccataaaacccacaaacaaaccacccaccaaaaccacaaacaaaagagaccctaaaacactagccaaaacacc------------g------------aaa------------aaagaaa------ccaccattaacc---caacaaaaaaaccaacccccaagaccacagaaagagacaccagcaccccacaatccactgtgctcgacacaaccacatcaaaacacacagaaagagacaccagcacctcacaatccattgtgcttgacgcaaccacatcaaaacacacaatccaacagcaatccctctactcaaccacccccgaaaacacacccaactccacacaaacacccacagcatccgagccctccacatcaaattccacctaaaaactccagtcatatgcttag
>KJ627254||RSVB/PER/2011
atgtccaaaaacaagaatcaacgcactgccaggactctagaaaagacctgggatactcttaatcatctaattgtaatatcctcttgtttatacaaattaaatttaaaatctatagcacaaatagcactatcagttttggcaatgataatctcaacctctctcataattgcagccataatattcatcatctctgccaatcacaaagttacactaacaactgtcacagttcaaacaataaaaaaccacactgagaaaaacataaccacttaccttactcaagtctcaccagaaagggttagcccatccaaacaacccacaaccacaccaccaatccacacaaactcagccacaatatcacccaatacaaaatcagaaacacaccatacaacagcacgaaccaaaggcagaacctctactccaacacagaacaacaagccaagcataaaaccacgtccaaaaaatccacc------aaaaaaagatgattaccattttgaagtgttcaacttcgttccctgtagtatatgtggcaacaatcaactctgcaaatccatttgcaaaacaataccaagcaatagaccaaagaaaaaaccaaccataaaacccacaaacaaaccacccaccaaaaccacaaacaaaagagaccctaaaacactagccaaaacacc------------g------------aaa------------aaagaaa------ccaccattaacc---caacaaaaaaaccaacccccaagaccacagaaagagacaccagcaccccacaatccactgtgctcgacacaaccacatcaaaacacacagaaagagacaccagcacctcacaatccattgtgctcgacgcaaccacatcaaaacacacaatccaacagcaatccctctactcaaccacccccgaaaacacacccaactccacacaaacacccacagcatctgagccctccacatcaaattccacctaaaaactccagtcatatgcttag
>KJ627251||RSVB/PER/2012
atgtccaaaaacaagaatcaacgcactgccaggactctagaaaagacctgggatactcttaatcatctaattgtaatatcctcttgtttatacaaattaaatttaaaatctatagcacaaatagcactatcagttttggcaatgataatctcaacctctctcataattgcagccataatattcatcatctctgccaatcacaaagttacactaacaactgtcacagttcaaacaataaaaaaccacactgagaaaaacataaccacttaccttactcaagtctcaccagaaagggttagcccatccaaacaacccacaaccacaccaccaatccacacaaactcagccacaatatcacccaatacaaaatcagaaacacaccatacaacagcacgaaccaaaggcagaacctctactccaacacagaacaacaagccaagcacaaaaccacatccaaaaaatccacc------aaaaaaagatgattaccattttgaagtgttcaacttcgttccctgtagtatatgtggcaacaatcaactctgcaaatccatttgcaaaacaataccaagcaataaaccaaagaaaaaaccaaccataaaacccacaaacaaaccacccaccaaaaccacaaacaaaagagaccctaaaacactagccaaaacacc------------g------------aaa------------aaagaaa------ccaccattaacc---caacaaaaaaaccaacccccaagaccacagaaagagacaccagcaccccacaatccactgtgctcgacacaaccacatcaaaacacacagaaagagacaccagcacctcacaatccattgtgctcgacgcaaccacatcaaaacacacaatccaacagcaatccctccactcaaccacccccgaaaacacacccaactccacacaaacacccacagcatctgagccctccacatcaaattccacctaaaaactccagtcatatacttag
>JX576749||07-038176|2007
atgtccaaaaacaagaatcaacgcactgccaggactctagaaaagacctgggatactcttaatcatctaattgtaatatcctcttgtttatacaaattaaatttaaaatctatagcacaaatagcactatcagttttagcaatgataatctcaacctctctcataattgcagccataatattcatcatctctgccaatcacaaagttacactaacaactgtcacagttcaaacaataaaaaaccacactgagaaaaacataaccacttaccttactcaagtctcaccagaaagggttagcccatccaaacaacccacaaccacatcaccaatccacacaaactcagccacaatatcacctaatacaaaatcagaaacacaccatacaacagcacaaaccaaaggcagaacctctactccaacacagaacaacaagccaagcacaaaaccacgtccaaaaaatccacc------aaaaaaagatgattaccattttgaagtgttcaacttcgttccctgtagtatatgtggcaacaatcaactctgcaaatccatttgcaaaacaataccaagcaataaaccaaagaaaaagccaaccataaaacccacaaacaaaccacccatcaaaaccacaaacaaaagagaccctaaaacactagccagaacacc------------g------------aaa------------aaagaaa------ccaccattaaac---caacaaaaaaaccaacccccaagaccacagaaagagacaccagcaccccacaatccactgtgctcgatacaaccacatcaaaacacacagaaagagacatcagcacctcacaatccattgcgcttgacacaaccacaacaaaacacacaatccaacagcaatccctctactcaaccacccccgaaaacacacccaactccacacaaacacccgcagcatccgagccctccacatcaaattccacctaaaaactccagtcatatgcttag
>KJ627330||RSVB/PER/2008
atgtccaaaaacaagaatcaacgcactgccaggactctagaaaagacctgggatactcttaatcatctaattgtaatatcctcttgtttatacaaattaaatttaaaatctatagcacaaatagcactatcagttttggcaatgataatctcaacctctctcataattgcagccataatatttatcatctctgccaattacaaagttacactaacaactgtcacagttcaaacaataaaaaaccacactgagaaaaacataaccacttaccttactcaagtctcaccagaaagggttagcccatccaaacaacccacaaccacaccaccaatccacacaaactcagccacaatatcacctaatacaggatcggaaacacaccatacaacagcacaaaccaaaggcagaacctctactccaacacagaacaacaagccaagcacaaaaccacgtccaaaaaatccacc------aaaaaaagatgattaccattttgaagtgttcaacttcgttccctgtagtatatgtggcaacaatcaactctgcaaatccatttgcaaaacaataccaagcaataaaccaaagaaaaaaccaaccataaaacccacaaacaaaccacccaccaaaaccacaaacaaaagagaccctaaaacactagccaaaacacc------------g------------aaa------------aaagaaa------ccaccattaacc---caacaaaaaaaccaacccccaagaccacagaaagagacaccagcaccccacaatccactgtgctcgacacaaccacatcaaaccacacagaaagagacaccagcacctcacaatccattgcgcttgacacaaccacatcaaaacacacaatccaacagcaatccctctactcaaccacccccgaaaacacacccaactccacacaaacacccacagcatccgagccctccacatcaaattccacccaaaaactccagtcatatgcctag
>KJ627278||RSVB/PER/2010
atgtccaaaaacaagaatcaacgcactgccaggactctagaaaagacctgggatactcttaatcatctaattgtaatatcctcttgtttatacaaattaaatttaaaatctatagcacaaatagcactatcagttttggcaatgataatctcaacctctctcataattgcagccataatatttatcatctctgccaatcacaaagttacactaacaactgtcacagttcaaacaataaaaaaccacactgagaaaaacataaccacttaccttactcaagtctcaccagaaagggttagcccatccaaacaacccacaaccacaccaccaatccacacaaactcagccacaatatcacctaatacaggatcggaaacacaccatacaacagaacaaaccaaaggcagaacctctactccaacacagaacaacaagccaagcacaaaaccacgtccaaaaaatccacc------aaaaaaagatgattaccattttgaagtgttcaacttcgttccctgtagtatatgtggcaacaatcaactctgcaaatccatttgcaaaacaataccaagcaataaaccaaagaaaaaaccaaccataaaacccacaaacaaaccacccaccaaaaccacaaacaaaagagaccctaaaacactagccaaaacacc------------g------------aaa------------aaagaaa------ccaccattaacc---caacaaaaaaaccaacccccaagaccacagaaagagacaccagcaccccacaatccactgtgctcgacacaaccacatcaaaccacacagaaagagacaccagcacctcacaatccattgcgcttgacacaaccacatcaaaacacacaatccaacagcaatccctctactcaaccacccccgaaaacacacccaactccacacaaacacccacagcatccgagccctccacatcaaactccacctaaaaactccagtcatatgcttag
>KJ627341||RSVB/PER/2011
atgtccaaaaacaagaatcaacgcactgccaggactctagaaaagacctgggatactcttaatcatctaattgtaatatcctcttgtttatacaaattaaatttaaaatctatagcacaaatagcactatcagttttggcaatgataatctcaacctctctcataattgcagccataatatttatcatctctgccaatcacaaagttacactaacaactgtcacagttcaaacaataaaaaaccacactgagaaaaacataaccacttaccttactcaagtctcaccagaaagggttagcccatccaaacaacccacaaccacaccaccaatccacacaaactcagccacaatatcacctaatacaggatcggaaacacaccatacaacagaacaaaccaaaggcagaacctctactccaacacagaacaacaagccaagcacaaaaccacgtccaaaaaatccacc------aaaaaaagatgattaccattttgaagtgttcaacttcgttccctgtagtatatgtggcaacaatcaactctgcaaatccatttgcaaaacaataccaagcaataaaccaaagaaaaaaccaaccataaaacccacaaacaaaccacccaccaaaaccacaaacaaaagagaccctaaaacactagccaaaacacc------------g------------aaa------------aaagaaa------ccaccattaacc---caacaaaaaaaccaacccccaagaccacagaaagagacaccagcaccccacaatccactgtgctcgacacaaccacatcaaaccacacagaaagagacaccagcacctcacaatccattgcgcttgacacaaccacatcaaaacacacaatccaacagcaatccctctactcaaccacccccgaaaacacacccaactccacacaaacacccacagcatccgagccctccacatcaaactccacctaaaaactccagtcatatgcttag
>KF826839||RSVB/ARG/2006
atgtccaaaaacaagaatcaacgtactgccaggactctagaaaagacctgggatactcttaatcatctaattgtaatatcctcttgtttatacaaattaaatttaaaatctatagcacaaatagcactatcagttttggcaatgataatctcaacctctctcataattgcagccataatattcatcatctctgccaatcacaaagttacactaacaactgtcacagttcaaacaataaaaaaccacactgagaaaaacataaccacttaccttactcaagtctcaccagaaagggttagcccatccaaacaacccacaaccacaccaccaatccacacaaactcagccacaatatcacctaatacaaaatcagaaacacaccatacaacagcacaaaccaaaggcagaacctctactccaacacagaacaacaagccaagcacaaaaccacgtccaaaaaatccacc------aaaaaaagatgattaccattttgaagtgttcaactttgttccctgtagtatatgtggcaacaatcaactctgcaaatccatctgcaaaacaataccaagcaataaaccaaagaaaaaaccaaccacaaaacccacaaacaaaccacccaccaaaaccacaaacaaaagagactcaaaaacactagccaaaacacc------------g------------aaa------------aaagaaa------ccaccattaacc---caacaaaaaaaccaacccccaagaccacagaaagagacaccagcaccccacaatccactgtgctcgacacaaccacatcaaaacacacagaaagagacaccagcacctcacaatccattgcgcttgacacaaccacatcaaaacacacaatccaacagcaatccctctacccaaccacccccgaaaacacacccaactccacacaaacacccacagcatccgagccctccacatcaaattccacccaaaaactccagtcatatgcttag
>KF826842||RSVB/ARG/2007
atgtccaaaaacaagaatcaacgcactgccaggactctagaaaagacctgggatactcttaatcatctaattgtaatatcctcttgtttatacaaattaaatttaaaatctatagcacaaatagcactatcagttttggcaatgataatctcaacctctctcataattgcagccataatattcatcatctctgccaatcacaaagttacactaacaactgtcacagttcaaacaataaaaaaccacactgagaaaaacataaccacttaccttactcaagtctcaccagaaagggttagcccatccaaacaacccacaaccacaccaccaatccacacaaactcagccacaatatcacctaatacaaaatcagaaacacactatacaacagcacaaaccaaaggcagaacctctactccaacacagaacaacaagccaagcacaaaaccacgtccaaaaaatccacc------aaaaaaagatgattaccattttgaagtgttcaacttcgttccctgtagtatatgtggcaacaatcaactctgcaaatccatttgcaaaacaataccaagcaataaaccaaagaaaaaaccaaccataaaacccacaaacaaaccacccaccaaaaccacaaacaaaagagacccaaaaacactagccaaaacacc------------g------------aaa------------aaaggaa------ccaccattaacc---caacaaaaaaaccaaccccaaagaccacagaaagagacaccagcaccccacaatccactgtgctagacacaaccacatcaaaacacacagaaagagacaccagcacctcacaatccattgtgcttgacacaaccacatcaaaacacacaatccaacagcaatccctctactcaaccacccccgaaaacacacccaactcctcacaaacacccatagcatccgagccctccacatcaaattccacctaaaaactccagtcatatgcttag
>MK167034|2005
atgtccaaaaacaagaatcaacgcactgccaggactctagaaaagacctgggatactcttaatcatctaattgtaatatcctcttgtttatacaaattaaatttaaaatctgtagcacaaatagcactatcagttttggcaatgataatctcaacctctctcataattgcagccataatattcatcatctctgccaatcacaaagttacactaacaactgtcacagttcaaacaataaaaaaccacactgagaaaaacataaccacttaccttactcaagtctcaccagaaagggttagcccatccaaacaacccacaaccacaccaccaacctacacaaactcagccacaatatcacctaatacaaaatcagaaacacaccatacaacagcacaaaccaaaggcagaacctctactccaacacagaacaacaagccaagcacaaaaccacgtccaaaaaatccacc------aaaaaaagatgattaccattttgaagtgttcaacttcgttccctgtagtatatgtggcaacaatcaactctgcaaatccatttgcaaaacaataccaagcaataaaccaaagaaaaaaccaaccacaaaacccacaaacaaaccacccaccaaaaccacaaacaaaagagaccccaaaacactagccaaaacacc------------g------------aaa------------aaagaaa------ccaccatcaacc---caacaaaaaaaccaacccccaagaccacagaaagagacaccagcaccccacaatccactgtgctcgacacaaccacatcaaaacacacagaaagagacaccagcaccttacagtccactgcgcttgacacaaccacatcaaaacacacaatccaacagcaatccctctactcaaccacccccgaaaacacacccaacttcacacaaacacccacagcatccgagccctccacatcaaattccacctaaaaactccagttatatgcttag
>MF001045|2015
atgtccaaaaacaagaatcaacgcactgccaggactctagaaaagacctgggatactcttaatcatctaattgtaatatcctcttgtttatacaaattaaatttaaaatctgtagcacaaatagcactatcagttttggcaatgataatctcaacctctctcataattgcagccataatattcatcatctctgccaatcacaaagttacactaacaactgtcacagttcaaacaataaaaaaccacactgagaaaaacataaccacttaccttactcaagtctcaccagaaagggttagcccatccaaacaacccacaaccacaccaccaacctacacaaactcagccacaatatcacctaatacaaaatcagaaacacaccatacaacagcacaaaccaaaggcagaacctctactccaacacagaacaacaagccaagcacaaaaccacgtccaaaaaatccacc------aaaaaaagatgattaccattttgaagtgttcaacttcgttccctgtagtatatgtggcaacaatcaactctgcaaatccatttgcaaaacaataccaagcaataaaccaaagaaaaaaccaaccacaaaacccacaaacaaaccacccaccaaaaccacaaacaaaagagaccccaaaacactagccaaaacacc------------g------------aaa------------aaagaaa------ccaccatcaacc---caacaaaaaaaccaacccccaagaccacagaaagagacaccagcaccccacaatccactgtgctcgacacaaccacatcaaaacacacagaaagagacaccagcaccttacagtccactgcgcttgacacaaccacatcaaaacacacaatccaacagcaatccctctactcaaccacccccgaaaacacacccaacttcacacaaacacccacagcatccgagccctccacatcaaattccacctaaaaactccagttatatgcttag
>MK453523|2009
atgtccaaaaacaagaatcaacgcactgccaggactctagaaaagacctgggatactcttaatcatctaattgtaatatcctcttgtttatacaaattaaatttaaaatctgtagcacaaatagcactatcagttttggcaatgataatctcaacctctctcataattgcagccataatattcatcatctctgccaatcacaaagttacactaacaactgtcacagttcaaacaataaaaaaccacactgagaaaaacataaccacttaccttactcaagtctcaccagaaagggttagcccatccaaacaacccacaaccacaccaccaacctacacaaactcagccacaatatcacctaatacaaaatcagaaacacaccatacaacagcacaaaccaaaggcagaacctctactccaacacagaacaacaagccaagcacaaaaccacgtccaaaaaatccacc------aaaaaaagatgattaccattttgaagtgttcaacttcgttccctgtagtatatgtggcaacaatcaactctgcaaatccatttgcaaaacaataccaagcaataaaccaaagaaaaaaccaaccacaaaacccacaaacaaaccacccaccaaaaccacaaacaaaagagaccccaaaacactagccaaaacacc------------g------------aaa------------aaagaaa------ccaccatcaacc---caacaaaaaaaccaacccccaagaccacagaaagagacaccagcaccccacaatccactgtgctcgacacaaccacatcaaaacacacagaaagagacaccagcaccttacagtccactgcgcttgacacaaccacatcaaaacacacaatccaacagcaatccctctactcaaccacccccgaaaacacacccaacttcacacaaacacccacagcatccgagccctccacatcaaattccacctaaaaactccagttatatgcttag
>KJ627285||RSVB/PER/2011
atgtccaaaaacaagaatcaacgcactgccaggactctagaaaagacctgggatactcttaatcatctaattgtaatatcctcttgtttatacaaattaaatttaaaatctatagcacaaatagcactatcagttttggcaatgataatctcaacctctctcataattgcagccataatattcatcatctctgccaatcacaaagttacactaacaactgtcacagttcaaacaataaaaaaccacactgagaaaaacataaccacttaccttactcaagtctcaccagaaagggttagcccatccaaacaacccacaaccacaccaccaacctacaaaaactcagccacaatatcacctaatacacaatcagaaacacaccatacaacagcacaaaccaaaggcagaacctctacttcaacacagaacaacaagccaagcataaaaccacgtccaaaaaatccacc------aaaaaaagatgattaccattttgaagtgttcaacttcgttccctgtagtatatgtggcaacaatcaactctgcaaatccatttgcaaaacaataccaagcaataaaccaaagaaaaaaccaaccataaaacccacaaacaaaccacccaccaaaaccacaaacaaaagagaccccaaaacactagccaaaacacc------------g------------aaa------------aaagaaa------ccaccatcaacc---caacaaaaaaaccaacctccaagaccacagaaagagacaccagcaccccacaatccactgtgctcgacacaaccacatcaaaacacacagaaagagacaccagcaccttacaatccactgcgcttgacacaaccacatcaaaacacacaatccaacagcaatccccctactcaaccacccccgaaaacacacccaacctcacacaaacacccacagcatccgagccctccacatcaaattccacctaaaaactccagtcatatgcttag
>MF001044|2015
atgtccaaaaacaagaatcaacgcactgccaggactctagaaaagacctgggatactcttaatcatctaattgtaatatcctcttgtttatacaaattaaatttaaaatctatagcacaaatagcactatcagttttggcaatgataatctcaacctctctcataattgcagccataatattcatcatctctgccaatcacaaagttacactaacaactgtcacagttcaaacaataaaaaaccacactgagaaaaacataaccacttaccttactcaagtctcaccagaaagggttagcccatccaaacaacccacaaccacaccaccaacctacaaaaactcagtcacaatatcacctaatacaaaatcagaaacacaccatacaacagcacaaaccaaaggcagaacctctacttcaacacagaacaacaagccaagcacaaaaccacgtccaaaaaatccacc------aaaaaaagatgattaccattttgaagtgttcaactttgttccctgtagtatatgtggcaacaatcaactctgcaaatccatttgcaaaacaataccaagcaataaaccaaagaaaaaaccaaccataaaacccacaaacaaaccacccaccaaaaccacaaacaaaagagaccccaaaacactagccaaaacacc------------g------------aaa------------aaagaaa------ccaccatcaacc---caacaaaaaaaccaacctccaagaccacagaaagagacaccagcaccccacaatccactgtgctcgacacaaccacatcaaaacacacagaaagagacaccagcaccttacaatccactgcgcttgacacaaccacatcaaaacacacaatccaacagcaatccccctactcaaccacccccgaaaacacacccaacctcacacaaacacccacagcatccgagccctccacatcaaattccacctaaaaactccagtcatatgcttag
>JX576732||BE/7004/06|2006
atgtccaaaaacaagaatcaacgtactaccaggactctagaaaagacctgggatactcttaatcatctaattgtaatatcctcttgtttatacaaattaaatttaaaatctatagcacaaatagcactatcagttttggcaatgataatctcaacctctctcataattgcagccataatattcatcatctctgccaatcacaaagttacactaacaactgtcacagttcaaacaataaaaaaccacactgagaaaaacataaccacttaccttactcaagtctcaccagaaagggttagcccatccaaacaacccacaaccacaccaccaatccacacaaactcagccacaatatcacctaatacaaaatcagaaacacaccatacaacagcacaaaccaagggcagaacctctactccaacacagaacaacaagccaagcacaaaaccacgtccaaaaaatccacc------aaaaaaagatgattaccattttgaagtgttcaacttcgttccctgtagtatatgtggcaacaatcaactctgcaaatccatttgcaaaacaataccaagcaataaaccaaagaaaaaaccaaccataaaacccacaaacaaaccacccaccaaaaccacaaacaaaagagaccctaaaacactagccaaaacacc------------g------------aaa------------aaagaaa------ccaccattaacc---caacaaaaaaaccaacccccaagaccacagaaagagacaccagcaccccacaatccactgcgctcgacacaaccacaccaaaacacacagaaagagacaccagcacctcacaatccattgcgcttgacacaaccacatcaaaacacacaatccaacagcaatccctctactcaaccacccccgaaaacacacccaactccacacaaacacccacagcatccgagccctccacatcaaattccacctaaaaactccagtcatatgcttag
>JX576745||08-045952|2008
atgtccaaaaacaagaatcaacgcactgccaggactctagaaaagacctgggatactcttaatcatctaattgtaatatcctcttgtttatacaaattgaatttaaaatctatagcacaaatagcactatcagttttggcaatgataatctcaacctctctcataattgcagccataatattcatcatctctgccaatcacaaagttacactaacaactgtcacagttcaaacaataaaaaaccacactgagaaaaacataaccacttaccttactcaagtctcaccagaaagggttagcccatccaaacaacccacaaccacaccaccaatccacacaaactcagccacaatatcacctaatacaaaatcagaaacacaccatacaacagcacaaaccaaaggcagaacctctactctaacacagaacaacaagccaagcacaaaaccacgtccaaaaaatccacc------aaaaaaagatgattaccattttgaagtgttcaacttcgttccctgtagtatatgtggcaacaatcaactctgcaaatccatctgcaaaacaataccaagcaataaaccaaagaaaaaaccaactataaaacccacaaacaaaccacccaccaaaaccacaaacaaaagagaccctaaaacactagccaaaacacc------------g------------aaa------------aaagaaa------ccaccattaacc---caacaaaaaaaccaacccccaagaccacagaaagagacaccagcaccccacaatccactgtgctcgacacaaccacatcaaaacacacagaaagagacaccagcacctcacaatccactgcgcttgacacaaccacatcaaaacacacaacccaacagcaatccctatactcaaccacccccgaaaacacaccaaactccacacaaacatccacagcatccgatccctccacatcaaattccacccaaaaactccagtcatatgcttag
>KJ939925||VN-200-11/2009
atgtccaaaaacaagaatcaacgcactgccaggactctagaaaagacctgggatactctcaatcatctaattgtaatatcctcttgtttatacaaattgaatttaaaatctatagcacaaatagcactatcagttttggcaatgataatctcaacctctctcataattgcagccataatattcatcatctctgccaatcacaaagttacactaacaactgtcacagttcaaacaataaaaaaccacactgagaaaaacataaccacttaccttactcaagtctcaccagaaagggttagcccatccaaacaacccacaaccacaccaccaatccacacaaactcagccacaatatcacctaatacaaaatcagaaacacaccatacaacagcacaaaccaaaggcagaacctctactccaacacagaacaacaagccaagcacaaaaccacgtccaaaaaatccaccaaaaaaaaaaaaagatgattaccattttgaagtgttcaacttcgttccctgtagcatatgtggcaacaatcaactctgcaaatccatttgcaaaacaataccaagcaataaaccaaagaaaaaaccaactataaaacccacaaacaaaccacccaccaaaaccacaaacaaaagagaccccaaaacactagccaaaacacc------------g------------aaa------------aaagaaa------ccaccatcaacc---caacaaaaaaaccaacccccaagaccacagaaagagacaccagcaccccacaatccactgtgctcgacacaaccacatcaaaacacatagaaagagacaccagcacctcacaatccattgcgcttgacacaaccacatcaaaacacacaatccaacagcaatctctctactcaaccacccccgaaaacacaccaaactccacacaaacacccacagcatccgatccctccacatcaaattccacctaaaaactccagtcatatgcttag
>KJ939924||VN-174-10/2009
atgtccaaaaacaagaatcaacgcactgccaggactctagaaaaaacctgggatactcttaatcatctaattgtaatatcctcttgtttatacaaattgaatttaaaatctatagcacaaatagcactatcagttttggcaatgataatctcaacctctctcataattgcagccataatattcatcatctctgccaatcacaaagttacactaacaactgtcacagttcaaacaataaaaaaccacactgagaaaaacataaccacttaccttactcaagtctcaccagaaagggttagcccatccaaacaacccacaaccacaccaccaatccacacaaactcagccacaatatcacctaatacaaaatcagaaacacaccatacaacagcacaaaccaaaggcagaacctctactccaacacagaacaacaagccaagcacaaaaccacgtccaaaaaatccaccaaaaaaaaaaaaagatgattaccattttgaagtgttcaacttcgttccctgtagcatatgtggcaacaatcaactctgcaaatccatttgcaaaacaataccaagcaataaaccaaagaaaaaaccaactataaaacccacaaacaaaccacccaccaaaaccacaaacaaaagagaccccaaaacactagccaaaacacc------------g------------aaa------------aaagaaa------ccaccatcaacc---caacaaaaaaaccaacccccaagaccacagaaagagacaccagcaccccacaatccactgtgctcgacacaaccacatcaaaacacatagaaagagacaccagcacctcacaatccattgcgcttgacacaaccacatcaaaacacacaatccaacagcaatctctctactcaaccacccccgaaaacacaccaaactccacacaaacacccacagcatccgatccctccacatcaaattccacctaaaaactccagtcatatgcttag
>KJ939931||VN-740-11/2009
atgtccaaaaacaagaatcaacgcactgccaggactctagaaaagacctgggatactcttaatcatctaattgtaatatcctcttgtttatacaaattgaatttaaaatctatagcacaaatagcactatcagttttggcaatgataatctcaacctctctcataattgcagccataatattcatcatctctgccaatcacaaagccacaccaacaactgtcacagctcaaacaacaaaaaaccacactgagaaaaacataaccacctaccttactcaagtctcaccagaaagggttagcccatccaaacaacccacaaccacaccaccaatccacacaaactcagccacaatatcacctaatacaaaatcagaaacacaccatacaacagcacaaaccaaaggcagaacctctactccaacacagaacaacaagccaagcacaaaaccacgtccaaaaaatccaccaaaaaaaaaaaaagatgattaccattttgaagtgttcaacttcgttccctgtagcatatgtggcaacaatcaactctgcaaatccatttgcaaaacaataccaagcaataaaccaaagaaaaaaccaactataaaacccacaaacaaaccacccgccaaaaccacaaacaaaagagaccccaaaacactagccaaaacacc------------g------------aaa------------aaagaaa------ccaccatcaacc---caacaaaaaaaccaacccccaagaccacagaaagagacaccagcaccccacaatccactgtgctcgacacaaccacatcaaaacacatagaaagagacaccagcacctcacaatccattgcgcttgacacaaccacatcaaaacacacaatccaacagcaatctctctactcaaccacccccgaaaacacaccaaactccacacaaacacccacagcatccgatccctccacatcaaattccacctaaaagctccagtcatatgcttag
>JX576738||10-053210|2010
atgtccaaaaacaagaatcaacgcactgccaggactctagaaaagacctgggatactcttaatcatctaattgtaatatcctcttgtttatacaaattgaatttaaaatctatagcacaaatagcactatcagttttggcaatgataatctcaacctctctcataattgcagccataatattcatcatctctgccaatcacaaagttacactaacaactgtcacagttcaaacaataaaaaaccacactgagaaaaacataaccacttaccttactcaagtctcaccagaaagggttagcccatccaaacaacccacaaccacaccatcaatccacacaaactcagccacaatatcacctaatacaaaatcagaaacacaccatacaacagcacaaaccaaaggcagaacctctactccaacacagaacaacaagtcaagcacaaaaccacgtccaaaaaatccacc------aaaaaaagatgattaccattttgaagtgttcaacttcgttccctgtagtatatgtggcaacaatcaactctgcaaatccatttgcaaaacaataccaagcaataaaccaaagaaaaaaccaactataaaacccacaaacaaaccacccaccaaaaccacaaacaaaagagaccctaaaacactagccaaaacacc------------g------------aaa------------aaagaaa------ccaccattaacc---caacaaaaaaaccaacccccaagaccacagaaagagacaccagcaccccacaatccactgtgctcgacacaaccacatcaaaacacacaaaaagagacaccagcacctcacaatccattgcgcttgacacaaccacatcaaaacacacaatccaacagcaatccctctactcaaccacccccgaaaacacaccaaactccacacaaacacccacagcatccgatccctccacatcaaattccacctaaaaactccagtcatatgcttag
>KX765949||RSVB/NZL/2011
atgtccaaaaacaagaatcaacgcactgccaggactctagaaaagacctgggatactcttaatcatctaattgtaatatcctcttgtttatacaaattgaatttaaaatctatagcacaaatagcactatcagttttggcaatgataatctcaacctctctcataattgcagccataatattcatcatctctgccaatcacaaagttacactaacaactgtcacagttcaaacaataaaaaaccacactgagaaaaacataaccacttaccttactcaagtctcaccagaaagggttagcccatccaaacaacccacaaccacaccaccaatccacacaaactcagccacaatatcacctaatacaaaatcagaaacacaccatacaacagcacaaaccaaaggcagaacctctactccaacacagaacaacaagccaagcacaaaaccacgtccaaaaaatccacc------aaaaaaagatgattaccattttgaagtgttcaacttcgttccctgtagtatatgtggcaacaatcaactctgcaaatccatttgcaaaacaataccaagcaataaaccaaagaaaaaaccaactataaaacccacaaacaaaccacccaccaaaaccacaaacaaaagagaccctaaaacactagccaaaacact------------g------------aaa------------aaagaaa------ccaccatcaacc---caacaaaaaaaccaacccccaagaccacagaaagagacaccagcaccccacaatccactgtgctcgacacaaccacatcaaaacacacagaaagagacaccagcacctcacaatccattgcgcttgacacaaccacatcaaaacaaacaatccaacagcaatccctctactcaaccacccccgaaaacacaccaaactccacacaaacacccacagcatccgatccctccacatcaaattccacttaaaaactccagtcatatgcttag
>KX765968||RSVB/NZL//2010
atgtccaaaaacaagaatcaacgcactgccaggactctagaaaagacctgggatactcttaatcatctaattgtaatatcctcttgtttatacaaattgaatttaaaatctatagcacaaatagcactatcagttttggcaatgataatctcaacctctctcataattgcagccataatattcatcatctctgccaatcacaaagttacactaacaactgtcacagttcaaacaataaaaaaccacactgagaaaaacataaccacttaccttactcaagtctcaccagaaagagttagcccatccaaacaacccacaaccacaccaccaatccacacaaactcagccacaatatcacctaatacaaaatcagaaacacaccatacaacagcacaaaccaaaggcagaacctctactccaacacagaacaacaagccaagcacaaaaccacgtccaaaaaatccacc------aaaaaaagatgattaccattttgaagtgttcaacttcgttccctgtagtatatgtggcaacaatcaactctgtaaatccatttgcaaaacaataccaagcaataaaccaaagaaaaaaccaactataaaacccacaaacaaaccacccaccaaaaccacaaacaaaagagaccctaaaacactagccaaaacacc------------g------------aaa------------aaagaaa------ccaccattaacc---caacaaaaaaaccaacccccaagaccacagaaagagacaccagcaccccacaatccactgtactcgacacaaccacatcaaaacacacagaaagagacaccagcacctcacaatccattgcgcttgacacaaccacatcaaaacacacaatccaacagcaatctctctactcaaccacccccgaaaacacaccaaactccacacaaacacccacagcatccgatccctccacatcaaattccacctaaaaactccagtcatatgcttag
>KX765930||RSVB/NZL/2010
atgtccaaaaacaagaatcaacgcactgccaggactctagaaaagacctgggatactcttaatcatctaattgtaatatcctcttgtttatacaaattgaatttaaaatctatagcacaaatagcactatcagttttggcaatgataatctcaacctctctcataattgcagccataatattcatcatctctgccaatcacaaagttacactaacaactgtcacagttcaaacaataaaaaaccacactgagaaaaacataaccacttaccttactcaagtctcaccagaaagagttagcccatccaaacaacccacaaccacaccaccaatccacacaaactcagccacaatatcacctaatacaaaatcagaaacacaccatacaacagcacaaaccaaaggcagaacctctactccaacacagaacaacaagccaagcacaaaaccacgtccaaaaaatccacc------aaaaaaagatgattaccattttgaagtgttcaacttcgttccctgtagtatatgtggcaacaatcaactctgtaaatccatttgcaaaacaataccaagcaataaaccaaagaaaaaaccaactataaaacccacaaacaaaccacccaccaaaaccacaaacaaaagagaccctaaaacactagccaaaacacc------------g------------aaa------------aaagaaa------ccaccattaacc---caacaaaaaaaccaacccccaagaccacagaaagagacaccagcaccccacaatccactgtactcgacacaaccacatcaaaacacacagaaagagacaccagcacctcacaatccattgcgcttgacacaaccacatcaaaacacacaatccaacagcaatctctctactcaaccacccccgaaaacacaccaaactccacacaaacacccacagcatccgatccctccacatcaaattccacctaaaaactccagtcatatgcttag
>KF826858||RSVB/2009
atgtccaaaaacaagaatcaacgcactgccaggactctagaaaagacctgggatactcttaatcatctaattgtaatatcctcttgtttatacaaattaaatttaaaatctatagcacaaatagcactatcagttttggcaatgataatctcaacctctctcataattgcagccataatattcatcatctctgccaatcacaaagttacactaacaactgtcacagttcaaacaataaaaaaccacactgagaaaaacataaccacttaccttactcaagtctcaccagaaagggttagcccatccaaccaacccacaaccacaccaccaatccacacaaactcagccacaatatcacctaatacaaaatcagaaacacaccatacaacagcacaaaccaaaggcagaacctctactccaacacagaacaacaagccaagcacaaaaccacgtccaaaaaatccacc------aaaaaaagatgattaccattttgaagtgttcaacttcgttccctgtagtatatgtggcaacaatcaactctgcaaatccatttgcaaaacaataccaagcaataaaccaaagaaaaaaccaactataaaacccacaaacaaaccacccaccaaaaccacaaacaaaagagaccccaaaacactagccaaaacacc------------g------------aaa------------aaagaaa------ccaccattaacc---caacaaaaaaaccaacccccaagaccacagaaagagacaccagcaccccacaatccactgtgctcgacacaaccacatcaaaacacacagaaagagacaccagcacctcacaatccattgcgcttgacacaaccacatcaaaacacacaatccaacagcaatccctctactcaaccaccctcgaaaacacaccaaactccacacaaacacccacagcatccgagccctccacatcaaattccacctaaaaactccagtcatatgcttag
>MG431251||STA786/2010
atgtccaaaaacaagaatcaacgcactgccaggactctagaaaagacctgggatactcttaatcatctaattgtaatatcctcttgtttatacaaattaaatttaaaatctatagcacaaatagcactatcagttttggcaatgataatctcaacctctctcataattgcagccataatattcatcatctctgccaatcacaaagttacactaacaactgtcacagttcaaacaataaaaaaccacactgagaaaaacataaccacttaccttactcaagtctcaccagaaagggttagcccatccaaccaacccacaaccacaccaccaatccacacaaactcagccacaatatcacctaatacaaaatcagaaacacaccatacaacagcacaaaccaaaggcagaacctctactccaacacagaacaacaagccaagcacaaaaccacgtccaaaaaatccacc------taaaaaagatgattaccatttcgaagtgttcaacttcgttccctgtagtatatgtggcaacaatcaactctgcaaatccatttgcaaaacaataccaagcaataaaccaaagaaaaaaccaactataaaaaccacaaacaaaccacccaccaaaactacaaacaaaagagaccccaaaacactagccaaaacacc------------g------------aaa------------aaagaaa------ccaccatcaacc---caacaaaaaaaccaacccccaagaccacagaaagagacaccagcaccccacaatccactgtgctcgacacaaccacatcaaaacacacagaaagagacaccagcacctcacaatccattgcgcttgacacaaccacatcaaaacacacaatccaacagcaatccctctactcaaccaccctcgaaaacacaccaaactccacacaaacacccacagcatccgagccctccacatcaaattccacctaaaaactccagtcatatgcttag
>KY249679|RSVB/England/2011
atgtccaaaaacaagaatcaacgcactgccaggactctagaaaagacctgggatactcttaatcatctaattgtaatatcctcttgtttatacaaattaaatttaaaatctatagcacaaatagcactatcagttttggcaatgataatctcaacctctctcataattgcagccataatattcatcatctctgccaatcacaaagttacactaacaactgtcacagttcaaacaataaaaaaccacactgagaaaaacataaccacttaccttactcaagtctcaccagaaagggttagcccatccaaccaacccacaaccacaccaccaatccacacaaactcagccacaatatcacctaatacaaaatcagaaacacaccatacaacagcacaaaccaaaggcagaacctctactccaacacagaacaacaagccaagcacaaaaccacgtccaaaaaatccacc------aaaaaaagatgattaccattttgaagtgttcaacttcgttccctgtagtatatgtggcaacaatcaactctgcaaatccatttgcaaaacaataccaagcaataaaccaaagaaaaaaccaactataaaacccacaaacaaaccacccaccaaaaccacaaacaaaagagaccccaaaacaccagccaaaacacc------------g------------aaa------------aaagaaa------ccaccatcaacc---caacaaaaaaaccaacccccaagaccacagaaagagacaccagcaccctacaatccactgtgctcgacacaaccacatcaaaacacacagaaagagacaccagcaccccacaatccactgcgctcgacacaaccacatcaaaacacacaatccaacagcaatccctccactcaaccaccctcgaaaacacaccaaactccacacaaacacccacagcatccgagccccccacatcaaattccacctaaaaactccagtcatatgcttag
>JX576741||09-052617|2009
atgtccaaaaacaagaatcaacgcactgccaggactctagaaaagacctgggatactcttaatcatctaattgtaatatcctcttgtttatacaaattaaatttaaaatctatagcacaaatagcactatcagttttggcaatgataatctcaacctctctcataattgcagccataatattcatcatctctgccaatcacaaagttacactaacaactgtcacagttcaaacaataaaaaaccacactgagaaaaacataaccacttaccttactcaagtctcaccagaaagggtcagcccatccaaccaacccacaaccacaccaccaatccacacaaactcagccacaatatcacctaatacaaaatcagaaacacaccatacaacagcacaaaccaaaggcagaacctctactccaacacagaacaacaagccaagcacaaaaccacgtccaaaaaatccacc------aaaaaaagatgattaccattttgaagtgttcaacttcgttccctgtagtatatgtggcaacaatcaactctgcaaatccatttgcaaaacaataccaagcaataaaccaaagaaaaaaccaactataaaacccacaaacaaaccacccaccaaaaccacaaacaaaagagaccctaaaacactagccaaaacacc------------g------------aaa------------aaagaaa------ccaccattaacc---caacaaaaaaaccaacccccaagaccacagaaagagacaccagcaccccacaatccactgtgctcgacacaaccacatcaaaacacacagaaagagacaccagcactccacaatccattgtgcttgacacaaccacatcaaaacacacaatccaacagcaatccttccactcaaccacccctgaaaacacaccaaactccacacaaacacccacagcatccgagccctccacatcaaattccacctaaaaactccagtcatatgcttag
>MK109779|RSVB/JOR//2010
atgtccaaaaacaagaatcaacgcactgccaggactctagaaaagacctgggatactcttaatcatctaattgtaatatcctcttgtttatacaaattaaatttaaaatctatagcacaaatagcactatcagttttggcaatgataatctcaacctctctcataattgcagccataatattcatcatctctgccaatcacaaagttacactaacaactgtcacagttcaaacaataaaaaaccacactgagaaaaacataaccacttaccttactcaagtctcaccagaaaggattagcccatccaaccaacccacaaccacaccaccaatccacacaaactcagccacaatatcacctaatacaaaatcagaaacacaccatacaacagcacaaaccaaaggcagaacctccactccaacacagaacaacaagccaagcacaaaaccacgtccaaaaaatccacc------aaaaaaagatgattaccattttgaagtgttcaacttcgttccctgtagtatatgtggcaacaatcaactctgcaaatccatttgcaaaacaataccaagcaataaaccaaagaaaaaaccaactataaaacccacaaacaacccacccaccaaaaccacaaacaaaagagaccctaaaacactagccaaaacacc------------g------------aaa------------aaagaaa------ccaccattaacc---caacaaaaaaaccaacccccaagaccacagaaagagacaccagcaccccacaatccactgtgcttgacacaaccacatcaaaacacacagaaagagacgccagcacctcacaatccattgcgcttgacacaaccacatcaaaacacacaatccaacagcaatccctctactcaaccaccctcgaaaacacaccaaactccacacaaacacccacagcatccgagccctccacatcaaattccacctaaaaactccagtcatatgcttag
>KX655684||RSVB/JOR/2010
atgtccaaaaacaagaatcaacgcactgccaggactctagaaaagacctgggatactcttaatcatctaattgtaatatcctcttgtttatacaaattaaatttaaaatctatagcacaaatagcactatcagttttggcaatgataatctcaacctctctcataattgcagccataatattcatcatctctgccaatcacaaagttacactaacaactgtcacagttcaaacaataaaaaaccacactgagaaaaacataaccacttaccttactcaagtctcaccagaaaggattagcccatccaaccaacccacaaccacaccaccaatccacacaaactcagccacaatatcacctaatacaaaatcagaaacacaccatacaacagcacaaaccaaaggcagaacctccactccaacacagaacaacaagccaagcacaaaaccacgtccaaaaaatccacc------aaaaaaagatgattaccattttgaagtgttcaacttcgttccctgtagtatatgtggcaacaatcaactctgcaaatccatttgcaaaacaataccaagcaataaaccaaagaaaaaaccaactataaaacccacaaacaacccacccaccaaaaccacaaacaaaagagaccctaaaacactagccaaaacacc------------g------------aaa------------aaagaaa------ccaccattaacc---caacaaaaaaaccaacccccaagaccacagaaagagacaccagcaccccacaatccactgtgcttgacacaaccacatcaaaacacacagaaagagacgccagcacctcacaatccattgcgcttgacacaaccacatcaaaacacacaatccaacagcaatccctctactcaaccaccctcgaaaacacaccaaactccacacaaacacccacagcatccgagccctccacatcaaattccacctaaaaactccagtcatatgcttag
>KX655655||RSVB/JOR/2010
atgtccaaaaacaagaatcaacgcactgccaggactctagaaaagacctgggatactcttaatcatctaattgtaatatcctcttgtttatacaaattaaatttaaaatctatagcacaaatagcactatcagttttggcaatgataatctcaacctctctcataattgcagccataatattcatcatctctgccaatcacaaagttacactaacaactatcacagttcaaacaataaaaaaccacactgagaaaaacataaccacttaccttactcaagtctcaccagaaagggttagcccatccaaccaacccacaaccacaccaccaatccacacaaactcagccacaatatcacctaatacaaaatcagaaacacaccatacaacagcacaaaccaaaggcagaacctctactccaacacagaacaacaagccaagcacaaaaccacgtccaaaaaatccacc------aaaaaaagatgattaccattttgaagtgttcaacttcgttccctgtagtatatgtggcaacaatcaactctgcaaatctatttgcaaaacaataccaagcaataaaccaaagaaaaaaccaactataaaacccacaaacaaaccacccaccaaaaccacaaacaaaagagaccccaaaacactagccaaaacacc------------g------------aaa------------aaagaaa------ccaccattaacc---caacaaaaaaaccaacccccaagaccacagaaagagacaccagcaccccacaatccactgtgctcgacacaaccacatcaaaatacacagaaagagacaccagcacctcacaatccattgtgcttgacacaaccacatcaaaacacacaatccaacagcaatccctctactcaaccaccctcgaaaacacaccaaactccacacaaacacccacagcatccgagccctccacatcaaattccacctaaaaactccagtcatatgcttag
>KX765963||RSVB/NZL/2010
atgtccaaaaacaagaatcaacgcactgccaggactctagaaaagacctgggatactcttaatcatctaattgtaatatcctcttgtttatacaaattaaatttaaaatctatagcacaaatagcactatcagttttggcaatgataatctcaacctctctcataattgcagccataatattcatcatctctgccaatcacaaagttacactaacaactgtcacagttcaaacaataaaaaaccacactgagaaaaacataaccacttaccttactcaagtctcaccagaaagggttagcccatccaaccaacccacaaccacaccaccaatccacacaaactcagccacaatatcacctaatacaaaatcagaaacacaccatacaacagcacaaaccaaaggcagaacctccactccaacacagaacaacaagccaagcacaaaaccacgtccaaaaaatccacc------aaaaaaagatgattaccattttgaagtgttcaacttcgttccctgtagtatatgtggcaacaatcaactctgcaaatccatttgcaaaacaataccaagcaataaaccaaagaaaaaaccaactataaaacccacaaacaaaccacccaccaaaaccacaaacaaaagagaccctaaaacactagccaaaacacc------------g------------aaa------------aaagaaa------ccaccattaacc---caacaaaaaaaccaacccccaagaccacagaaagagacaccagcaccccacaatccactgtgctcgacacaaccacatcaaaacacacagaaagagacaccagcacctcacaatccattgcgcttgacacaaccacatcaaaacacacaatccaacagcaatccctctactcaaccaccctcgaaaacacaccaaactccacacaaacacccacagcatccgagccctccacatcaaattccacctaaaaactccagtcatatgcttag
>KX765945||RSVB/NZL/2010
atgtccaaaaacaagaatcaacgcactgccaggactctagaaaagacctgggatactcttaatcatctaattgtaatatcctcttgtttatacaaattaaatttaaaatctatagcacaaatagcactatcagttttggcaatgataatctcaacctctctcataattgcagccataatattcatcatctctgccaatcacaaagttacactaacaactgtcacagttcaaacaataaaaaaccacactgagaaaaacataaccacttaccttactcaaatctcaccagaaagggttagcccatccaaccaacccacaaccacaccaccaatccacacaaactcagccacaatatcacctaatacaaaatcagaaacacaccatacaacagaacaaaccaaaggcagaacctctactccaacacagaacaacaagccaagcacaaaaccacgtccaaaaaatccacc------aaaaaaagatgattaccattttgaagtgttcaacttcgttccctgtagtatatgtggcaacaatcaactctgcaaatccatttgcaaaacaataccaagcaataaaccaaagaaaaaaccaactataaaacccacaaacaaaccacccaccaaaaccacaaacaaaagagaccctaaaacactagccaaaacacc------------g------------aaa------------aaagaaa------ccaccattaacc---caacaataaaaccaacccccaagaccacagaaagagacaccagcaccccacaatccactgtgctcgacacaaccacatcaaaacacacagaaagagacaccagcacctcacaatccattgcgcttgacacaaccacatcaaaacacacaatccaacagcaatccctctactcaaccaccctcgaaaacacaccaaactccacacaaacacccacagcatccgagccctccacatcaaattccacctaaaaactccagtcatatgcttag
>LC474529||RSV/B/Sendai/2011
atgtccaaaaacaagaatcaacgcactgccaggactctagaaaagacctgggatactcttaatcatctaattgtaatatcctcttgtttatacaaattaaatttaaaatctatagcacaaatagcactatcagttttggcaatgataatctcaacctctctcataattgcagccataatattcatcatctctgccaatcacaaagttacactaacaactgtcacagttcaaacaataaaaaaccacactgagaaaaacataaccacttaccttactcaagtctcaccagaaagggttagcccatccaaccaacccacaaccacaccaccaatccacacaaactcagccacaatatcacctaatacaaaatcagaaacacaccatacaacagaacaaaccaaaggcagaacctctactccaacacagaacaacaagccaagcacaaaaccacgtccaaaaaatccacc------aaaaaaagatgattaccattttgaagtgttcaacttcgttccctgtagtatatgtggcaacaatcaactctgcaaatccatttgcaaaacaataccaagcaataaaccaaagaaaaaaccaactataaaacccacaaacaaaccacccaccaaaaccacaaacaaaagagaccctaaaacactagccaaaacacc------------g------------aaa------------aaagaaa------ccaccattaacc---caacaacaaaaccaacccccaagaccacagaaagagacaccagcaccccacaatccactgtgctcgacacaaccacatcaaaacacacagaaagagacaccagcacctcacaatccattgcgcttgacacaaccacatcaaaacacacaatccaacagcaatccctctactcaaccaccctcgaaaacacaccaaactccacacaaacacccacagcatccgagccctccacatcaaattccacctaaaaactccagtcatatgcttag
>LC474530||RSV/B/Sendai/2011
atgtccaaaaacaagaatcaacgcactgccaggactctagaaaagacctgggatactcttaatcatctaattgtaatatcctcttgtttatacaaattaaatttaaaatctatagcacaaatagcactatcagttttggcaatgataatctcaacctctctcataattgcagccataatattcatcatctctgccaatcacaaagttacactaacaactgtcacagttcaaacaataaaaaaccacactgagaaaaacataaccacttaccttactcaagtctcaccagaaagggttagcccatccaaccaacccacaaccacaccaccaatccacacaaactcagccacaatatcacctaatacaaaatcagaaacacaccatacaacagaacaaaccaaaggcagaacctctactccaacacagaacaacaagccaagcacaaaaccacgtccaaaaaatccacc------aaaaaaagatgattaccattttgaagtgttcaacttcgttccctgtagtatatgtggcaacaatcaactctgcaaatccatttgcaaaacaataccaagcaataaaccaaagaaaaaaccaactataaaacccacaaacaaaccacccaccaaaaccacaaacaaaagagaccctaaaacactagccaaaacacc------------g------------aaa------------aaagaaa------ccaccattaacc---caacaacaaaaccaacccccaagaccacagaaagagacaccagcaccccacaatccactgtgctcgacacaaccacatcaaaacacacagaaagagacaccagcacctcacaatccattgcgcttgacacaaccacatcaaaacacacaatccaacagcaatccctctactcaaccaccctcgaaaacacaccaaactccacacaaacacccacagcatccgagccctccacatcaaattccacctaaaaactccagtcatatgcttag
>LC474527||RSV/B/Sendai/2011
atgtccaaaaacaagaatcaacgcactgccaggactctagaaaagacctgggatactcttaatcatctaattgtaatatcctcttgtttatacaaattaaatttaaaatctatagcacaaatagcactatcagttttggcaatgataatctcaacctctctcataattgcagccataatattcatcatctctgccaatcacaaagttacactaacaactgtcacagttcaaacaataaaaaaccacactgagaaaaacataaccacttaccttactcaagtctcaccagaaagggttagcccatccaaccaacccacaaccacaccaccaatccacacaaactcagccacaatatcacctaatacaaaatcagaaacacaccatacaacagaacaaaccaaaggcagaacctctactccaacacagaacaacaagccaagcacaaaaccacgtccaaaaaatccacc------aaaaaaagatgattaccattttgaagtgttcaacttcgttccctgtagtatatgtggcaacaatcaactctgcaaatccatttgcaaaacaataccaagcaataaaccaaagaaaaaaccaactataaaacccacaaacaaaccacccaccaaaaccacaaacaaaagagaccctaaaacactagccaaaacacc------------g------------aaa------------aaagaaa------ccaccattaacc---caacaataaaaccaacccccaagaccacagaaagagacaccagcaccccacaatccactgtgctcgacacaaccacatcaaaacacacagaaagagacaccagcacctcacaatccattgcgcttgacacaaccacatcaaaacacacaatccaacagcaatccctctactcaaccaccctcgaaaacacaccaaactccacacaaacacccacagcatccgagccctccacatcaaattccaccttaaaactccagtcatatgcttag
>KY249669|RSVB/England/2012
atgtccaaaaacaagaatcaacgcactgccaggactctagaaaagacctgggatactcttaatcatctaattgtaatatcctcttgtttatacaaattaaatttaaaatctatagcacaaatagcactatcagttttggcaatgataatctcaacctctctcataattgcagccataatattcatcatctctgccaatcacaaagttacactaacaactgttacagttcaaacaataaaaaaccacactgagaaaaacataaccacttaccttactcaagtctcaccagaaagggttagcccatccaaccaacccacaaccacaccaccaatccacacaaactcagccacaatatcacccaatacaaaatcagaaacacaccatacaacagaacaaaccaaaggcagaacctctactccaacacagaacaacaagccaagcacaaaaccacgtccaaaaaatccacc------aaaaaaagatgattaccattttgaagtgttcaacttcgttccctgtagtatatgtggcaacaatcaactctgcaaatccatttgcaaaacaataccaagcaataaaccaaagaaaaaaccaactataaaacccacaaacaaaccacccaccaaaaccacaaacaaaagagaccctaaaacactagccaaaacacc------------g------------aaa------------aaagaaa------ccaccattaacc---caacaataaaaccaacccccaagaccacagaaagagacaccagcaccccacaatccactatgctcgacacaaccacatcaaaacacacagaaagagacaccagcacctcacaatccattgcgcttgacacaaccacatcaaaacacacaatccaacagcaatccctctactcaaccaccctcgaaaacacaccaaactccacacaaacacccacagcatccgagccctccacatcaaattccacctaaaaactccagtcatatgcttag
>KY249668|RSVB/England/2012
atgtccaaaaacaagaatcaacgcactgccaggactctagaaaagacctgggatactcttaatcatctaattgtaatatcctcttgtttatacaaattaaatttaaaatctatagcacaaatagcactatcagttttggcaatgataatctcaacctctctcataattgcagccataatattcatcatctctgccaatcacaaagttacactaacaactgtcacagttcaaacaataaaaaaccacactgagaaaaacataaccacttaccttactcaagtctcaccagaaagggttagcccatccaaccaacccacaaccacaccaccaatccacacaaactcagccacaatatcacctaatacaaaatcagaaacacaccatacaacagaacaaaccaaaggcagaacctctactccaacacagaacaacaagccaagcacaaaaccacgtccaaaaaatccacc------aaaaaaagatgattaccattttgaagtgttcaacttcgttccctgtagtatatgtggcaacaatcaactctgcaaatccatttgcaaaacaataccaagcaataaaccaaagaaaaaaccaactacaaaacccacaaacaaaccacccaccaaaaccacaaacaaaagagaccccaaaacactagccaaaacacc------------g------------aaa------------aaagaaa------ccaccattaacc---caacaacaaaaccaacccccaagaccacagaaagagacaccagcaccccacaatccactgtgctcgatacaaccacatcaaaacacacagaaagagacaccagcacctcacaatccattgcgcttgacacaaccacatcaaaacacacaatccaacagcaatccctctactcaaccaccctcgaaaacacaccaaactccacacaaacacccacagcatccgagccctccacatcaaattccacctaaaaactccagtcatatgcttag
>KU950461||RSVB/USA/2013
atgtccaaaaacaagaatcaacgcactgccaggactctagaaaagacctgggatactcttaatcatctaattgtaatatcctcttgtttatacaaattaaatttaaaatctatagcacaaatagcactatcagttttggcaatgataatctcaacctctctcataattgcagccataatattcatcatctctgccaatcacaaagttacactaacaactgtcacagttcaaacaataaaaaaccacactgagaaaaacataaccacttaccttactcaagtctcaccagaaagggttagcccatccaaccaacccacaaccacaccaccaatccacacaaactcagccacaatatcacctaatacaaaatcagaaacacaccatacaacagaacaaaccaaaggcagaacctctactccaacacagaacaacaagccaagcacaaaaccacgtccaaaaaatccacc------aaaaaaagatgattaccattttgaagtgttcaacttcgttccctgtagtatatgtggcaacaatcaactctgcaaatccatttgcaaaacaataccaagcaataaaccaaagaaaaaaccaactataaaacccacaaacaaaccacccaccaaaaccacaaacaaaagagaccctaaaacactagccaaaacacc------------g------------aaa------------aaagaaa------ccaccattaacc---caacaataaaaccaacccccaagaccacagaaagagacaccagcaccccacaatccactgtgctcgacacaaccacatcaaaacacacagaaagagacaccagcacctcacaatccattgcgcttgacacaaccacatcaaagcacacaatccaacagcaatccctctactcaaccaccctcgaaaacacaccaaactccacacaaacacccacagcatccgagccctccacatcaaattccacctaaaaactccagtcatatgtttag
>KU950621||RSVB/USA/2014
atgtccaaaaacaagaatcaacgcactgccaggactctagaaaagacctgggatactcttaatcatctaattgtaatatcctcttgtttatacaaattaaatttaaaatctatagcacaaatagcactatcagttttggcaatgataatctcaacctctctcataattgcagccataatattcatcatctctgccaatcacaaagttacactaacaactgtcacagttcaaacaataaaaaaccacactgagaaaaacataaccacttaccttactcaagtctcaccagaaagggttagcccatccaaccaacccacaaccacaccaccaatccacacaaactcagccacaatatcacctaatacaaaatcagaaacacaccatacaacagaacaaaccaaaggcagaacctctactccaacacagaacaacaagccaagcacaaaaccacgtccaaaaaatccacc------aaaaaaagatgattaccattttgaagtgttcaacttcgttccctgtagtatatgtggcaacaatcaactctgcaaatccatttgcaaaacaataccaagcaataaaccaaagaaaaaaccaactataaaacccacaaacaaaccacccaccaaaaccacaaacaaaagagaccctaaaacactagccaaaacacc------------g------------aaa------------aaagaaa------ccaccattaacc---caacaataaaaccaacccccaagaccacagaaagagacaccagcaccccacaatccactgtgctcgacacaaccacatcaaaacacacagaaagagacaccagcacctcacaatccattgcacttgacacaaccacatcaaagcacacaatccaacagcaatccctctactcaaccaccctcgaaaacacaccaaactccacacaaacacccacagcatccgagccctccacatcaaattccacctaaaaactccagtcatatgcttag
>KU950558||RSVB/USA//2014
atgtccaaaaacaagaatcaacgcactgccaggactctagaaaagacctgggatactcttaatcatctaattgtaatatcctcttgtttatacaaattaaatttaaaatctatagcacaaatagcactatcagttttggcaatgataatctcaacctctctcataattgcagccataatattcatcatctctgccaatcacaaagttacactaacaactgtcacagttcaaacaataaaaaaccacactgagaaaaacataaccacttaccttactcaagtctcaccagaaagggttagcccatccaaccaacccacaaccacaccaccaatccacacaaactcagccacaatatcacctaatacaaaatcagaaacacaccatacaacagaacaaaccaaaggcagaacctctactccaacacagaacaacaagccaagcacaaaaccacgtccaaaaaatccacc------aaaaaaagatgattaccattttgaagtgttcaacttcgttccctgtagtatatgtggcaacaatcaactctgcaaatccatttgcaaaacaataccaagcaataaaccaaagaaaaaaccaactataaaacccacaaacaaaccacccaccaaaaccacaaacaaaagagaccctaaaacactagccaaaacacc------------g------------aaa------------aaagaaa------ccaccattaacc---caacaataaaaccaacccccaagaccacagaaagagacaccagcaccccacaatccactgtgctcgacacaaccacatcaaaacacacagaaagagacaccagcacctcacaatccattgcgcttgacacaaccacatcaaagcacacaatccaacagcaatccctctactcaaccaccctcgaaaacacaccaaactccacacaaacacccacagcatccgagccctccacatcaaattccacctaaaaactccagtcatatgcttag
>KY249663|RSVB/England/2013
atgtccaaaaacaagaatcaacgcactgccagggctctagaaaagacctgggatactcttaatcatctaattgtaatatcctcttgtttatacaaattaaatttaaaatctatagcacaaatagcactatcagttttggcaatgataatctcaacctctctcataattgcagccataatattcatcatctctgccaatcacaaagttacactaacaactatctcagttcaaacaataaaaaaccacactgagaagaacataaccacttaccttactcaagtctcaccagaaagggttagcccatccaaacaacccacaaccacaccaccaatccacacaaattcagccacaatatcacctaatacaaaatcagaaacacaccatacaacagcacaaaccaaaggcagaacctctactccaacacagaacaacaaaccaagcacaaaaccacgtccaaaaaatccacc------aaaaaaagatgattaccattttgaagtgttcaacttcgttccctgtagtatatgtggcaacaatcaactctgcaaatccatttgcaaaacaataccaagcaataaaccaaagaaaaaaccaaccataaaacccacaaacaaaccacccaccaaaaccacaaacaaaatagaccccaaaacactagccaaaacacc------------g------------aaa------------aaagaaa------ccaccattaacc---caacaataaaaccaacccccaagaccacagaaagagacaccagcaccccacaatccactgtgctcgacacaaccacatcaaaacacacagaaagagacaccagcacctcacaatccattgcgcttgacacaaccacatcaaaacacacaatccaacagcaatccctctactcaaccaccctcgaaaacacaccaaactccacacaaacacccacagcatccgagccctccacatcaaattccacctaaaaacttcagtcatatgcttag
>KX655674||RSVB/JOR/2013
atgtccaaaaacaagaatcaacgcactgccaggactctagaaaagacctgggatactcttaatcatctaattgtaatatcctcttgtttatacaaattaaatttaaaatctatagcacaaatagcactatcagttttggcaatgataatctcaacctctctcataattgcagccataatattcatcatctctgccaatcacaaagttacactaacaactgtcacagttcaaacaataaaaaaccacactgagaaaaacataaccacttaccttactcaagtctcaccagaaagggttagcccatccaaccaacccacaaccacaccaccaatccacacaaactcagccacaatatcacctaatacaaaatcagaaacacaccatacaacagaacaaaccaaaagcagaacctctactccaacacagaacaacaagccaagcacaaaaccacgtccaaaaaatccacc------aaaaaaagatgattaccattttgaagtgttcaacttcgttccctgtagtatatgtggcaacaatcaactctgcaaatccatttgcaaaacaataccaagcaataaaccaaagaaaaaaccaactataaaacccacaaacaaaccacccaccaaaaccacaaacaaaagagaccctaaaacactagccaaaacacc------------g------------aaa------------aaagaaa------ccaccattaacc---caacaataaaaccaacccccaagaccacagaaagagacaccagcaccccacaatccactgtgctcgacacaaccacatcaaaacacacagaaagagacaccagcacctcacaatccattgcgcttgacacaaccacatcaaaacacacaatccaacagcaatccctctactcaaccaccctcgaaaacacaccaaactccacacaaacacccacagcatccgagccctccacatcaaattccacctaaaaactccagtcatatgcttag
>MK109767|RSVB/JOR/2013
atgtccaaaaacaagaatcaacgcactgccaggactctagaaaagacctgggatactcttaatcatctaattgtaatatcctcttgtttatacaaattaaatttaaaatctatagcacaaatagcactatcagttttggcaatgataatctcaacctctctcataattgcagccataatattcatcatctctgccaatcacaaagttacactaacaactgtcacagttcaaacaataaaaaaccacactgagaaaaacataaccacttaccttactcaagtctcaccagaaagggttagcccatccaaccaacccacaaccacaccaccaatccacacaaactcagccacaatatcacctaatacaaaatcagaaacacaccatacaacagaacaaaccaaaggcagaacctctactccaacacagaacaacaagccaagcacaaaaccacgtccaaaaaatccacc------aaaaaaagatgattaccattttgaagtgttcaacttcgttccctgtagtatatgtggcaacaatcaactctgcaaatccatttgcaaaacaataccaagcaataaaccaaagaaaaaaccaactacaaaacccacaaacaaaccacccaccaaaaccacaaacaaaagagaccctaaaacactagccaaaacacc------------g------------aaa------------aaagaaa------ccaccattaacc---caacaataaaaccaacccccaagaccacagaaagagacaccagcaccccacaatccactgtgctcgacacaaccacatcaaaacacacagaaagagacaccagcacctcacaatccattgcgcttgacacaaccacatcaaaacacacaatccaacagcaatccctctactcaaccaccctcgaaaacacaccaaactccacacaaacacccacagcatccgagccctccacatcaaattccacctaaaaactccagtcatatgcttag
>KU950633||RSVB/USA//2013
atgtccaaaaacaagaatcaacgcactgccaggactctagaaaagacctgggatactcttaatcatctaattgtaatatcctcttgtttatacaaattaaatttaaaatctatagcacaaatagcactatcagtcttggcaatgataatctcaacttctcttataattgcagccataatattcatcatctctgccaatcacaaagttacactaacaactgtcacagttcaaacaataaaaaaccacactgagaaaaacataaccacttaccttactcaagtttcaccagaaagggttagcccatccaaccaacccacaaccacaccaccaatccacacaaactcagccacaatatcacctaatacaaaatcagaaacacaccatacaacagcacaaaccaaaggcagaacctctactccaacacagaacaataagccaagcacaaaaccacgtccaaaaaatccacc------aaaaaaagatgattaccattttgaagtgttcaacttcgttccctgtagtatatgtggtaacaatcaactctgcaaatccatttgcaaaacaataccaagcaataaaccaaagaaaaaaccaactataaaacccacaaacaaaccacccaccaaaaccacaaacaaaagagactctaaaacactagccaaaacacc------------g------------aaa------------aaagaaa------ccaccattaacc---caacaaaaaaaccaacccccaagaccacagaaagagacaccagcaccccacaatccactgtgctcgacacaaccacatcaaaacacacagaaagagacaccagcacctcacaatccattgcgcttgacacaaccacatcaaaacacacaatccaacagcaatccccctacttaaccaccctcgaaaacacaccaaactccacacaaacacccacagcatccgagccctccacatcaaattccacctaaaaactccagtcatatgcttag
>MF001055|2015
atgtccaaaaacaagaatcaacgcactgccaggactctagaaaagacctgggatactcttaatcatctaattgtaatatcctcttgtttatacaaattaaatttaaaatctatagcacaaatagcactatcagttttggcaatgataatctcaacctctctcataattgcagccataatattcatcatctctgccaatcacaaagttacactaacaactgtcacagttcaaacaataaaaaaccacactgagaaaaacataaccacttaccttactcaagtttcaccagaaagggttagcccatccaaccaacccacaaccacaccaccaatccacacaaactcagccacaatatcacctaatacaaaatcagaaacacaccatacaacagcacaaaccaaaggcagaacctctactccaacacagaacaataagccaagcacaaaaccacgtccaaaaaatccacc------aaaaaaagatgattaccattttgaagtgttcaacttcgttccctgtagtatatgtggtaacaatcaactctgcaaatccatttgcaaaacaataccaagcaataaaccaaagaaaaaaccaactataaaacccacaaacaaaccacccaccaaaaccacaaacaaaagagactctaaaacactagccaaaacacc------------g------------aaa------------aaagaaa------ccaccattaacc---caacaaaaaaaccaacccccaagaccacagaaagagacaccagcaccccacaatccactgtgctcgacacaaccacatcaaaacacacagaaagagacaccagcacctcacaatccattgcgcttgacacaaccacatcaaaacacacaatccaacagcaatccccctactcaaccaccctcgaaaacacaccaaactccacacaaacacccacagcatccgagccctccacatcaaattccacctaaaaactccagtcatatgcttag
>JX576735||12-002874|2012
atgtccaaaaacaagaatcaacgcactgccaggactctagaaaagacctgggatactcttaatcatctaattgtaatatcctcttgtttatacaaattaaatttaaaatctatagcacaaatagcactatcagttttggcaatgataatctcaacttctctcataattgcagccataatattcatcatctctgccaatcacaaagttacactaacaactgtcacagttcaaacaataaaaaaccacactgagaaaaacataaccacttaccttactcaagtctcaccagaaagggttagcccatccaaccaacccacaaccacaccaccaatccacacaaactcagccacaatatcacctaatacaaaatcagaaacacaccatacaacagcacaaaccaaaggcagaacctctactccaacacagaacaacaagccaagcacaaaaccacgtccaaaaaatccacc------aaaaaaagatgattaccattttgaagtgttcaacttcgttccctgtagtatatgtggcaacaatcaactctgcaaatccatttgcaaaacaataccaagcaataaaccaaagaaaaaaccaactataaaacccacaaacaaaccacccaccaaaaccacaaacaaaagagaccctaaaacactagccaaaacacc------------g------------aaa------------aaagaaa------ccaccattaacc---caacaaaaaaaccaacccccaagaccacagaaagagacaccagcaccccacaatctactgtgctcgacacaaccacatcaaaacacacagaaagagacaccagcacctcacaatccattgcgcttgacacaaccacatcaaaacacacaacccaacagcaatccctctactcaaccaccctcgaaaacacaccaaactccacacaaacacccacagcatccgagccctccacatcaaattccacccaaaaactccagtcatatgcttag
>MK109778|RSVB/JOR/A0650/2012
atgtccaaaaacaagaatcaacgcactgccaggactctagaaaagacctgggatactcttaatcatctaattgtaatatcctcttgtttatacaaattaaatttaaaatctatagcacaaatagcactatcagttttggcaatgataatctcaacttctctcataattgcagccataatattcatcatctctgccaatcacaaagttacactaacaactgtcacagttcaaacaataaaaaaccacactgagaaaaacataaccacttaccttactcaagtctcaccagaaagggttggcccatccaaccaacccacaaccacaccaccaatccacacaaactcagccacaatatcacctaatacaaaatcagaaacacaccatacaacagcacaaaccaaaggcagaacctctactccaacacagaacaacaagccaagcacaaaaccacgtccaaaaaatccacc------aaaaaaagatgattaccattttgaagtgttcaacttcgttccctgtagtatatgtggcaacaatcaactctgcaaatccatttgcaaaacaataccaagcaataaaccaaagaaaaagccaactataaaacccacaaacaaaccacccaccaaaaccacaaacaaaagagaccctaaaacactagccaaaacacc------------g------------aaa------------aaagaaa------ccaccattaacc---caacaaaaaaaccaacccccaagaccacagaaagagacaccagcaccccacaatctactgtgctcgacacaaccacatcaaaacacacagaaagagacaccagcacctcacaatccattgcgcttgacacaaccacatcaaaacacacaacccaacagcaatccctctactcaaccaccctcgaaaacacaccaaactccacacaaacacccacagcatccgagccctccacatcaaattccacccaaaaactccagtcatatgcttag
>MK109780|RSVB/JOR/A0733/2013
atgtccaaaaacaagaatcaacgcactgccaggactctagaaaagacctgggatactcttaatcatctaattgtaatatcctcttgtttatacaaattaaatttaaaatctatagcacaaatagcactatcagttttggcaatgataatctcaacttctctcataattgcagccataatattcatcatctctgccaatcacaaagttacactaacaactgtcacagttcaaacaataaaaaaccacactgagaaaaacataaccacttaccttactcaagtctcaccagaaagggttggcccatccaaccaacccacaaccacaccaccaatccacacaaactcagccacaatatcacctaatacaaaatcagaaacacaccatacaacagcacaaaccaaaggcagaacctctactccaacacagaacaacaagccaagcacaaaaccacgtccaaaaaatccacc------aaaaaaagatgattaccattttgaagtgttcaacttcgttccctgtagtatatgtggcaacaatcaactctgcaaatccatttgcaaaacaataccaagcaataaaccaaagaaaaagccaactataaaacccacaaacaaaccacccaccaaaaccacaaacaaaagagaccctaaaacactagccaaaacacc------------g------------aaa------------aaagaaa------ccaccattaacc---caacaaaaaaaccaacccccaagaccacagaaagagacaccagcaccccacaatctactgtgctcgacacaaccacatcaaaacacacagaaagagacaccagcacctcacaatccattgcgcttgacacaaccacatcaaaacacacaacccaacagcaatccctctactcaaccaccctcgaaaacacaccaaactccacacaaacacccacagcatccgagccctccacatcaaattccacccaaaaactccagtcatatgcttag
>MK109788|RSVB/JOR/A0729/2013
atgtccaaaaacaagaatcaacgcactgccaggactctagaaaagacctgggatactcttaatcatctaattgtaatatcctcttgtttatacaaattaaatttaaaatctatagcacaaatagcactatcagttttggcaatgataatctcaacttctctcataattgcagccataatattcatcatctctgccaatcacaaagttacactaacaactgtcacagttcaaacaataaaaaaccacactgagaaaaacataaccacttaccttactcaagtctcaccagaaagggttggcccatccaaccaacccacaaccacaccaccaatccacacaaactcagccacaatatcacctaatacaaaatcagaaacacaccatacaacagcacaaaccaaaggcagaacctctactccaacacagaacaacaagccaagcacaaaaccacgtccaaaaaatccacc------aaaaaaagatgattaccattttgaagtgttcaacttcgttccctgtagtatatgtggcaacaatcaactctgcaaatccatttgcaaaacaataccaagcaataaaccaaagaaaaagccaactataaaacccacaaacaaaccacccaccaaaaccacaaacaaaagagaccctaaaacactagccaaaacacc------------g------------aaa------------aaagaaa------ccaccattaacc---caacaaaaaaaccaacccccaagaccacagaaagagacaccagcaccccacaatctactgtgctcgacacaaccacatcaaaacacacagaaagagacaccagcacctcacaatccattgcgcttgacacaaccacatcaaaacacacaacccaacagcaatccctctactcaaccaccctcgaaaacacaccaaactccacacagacacccacagcatccgagccctccacatcaaattccacccaaaaactccagtcatatgcttag
>KX655624||RSVB/JOR/B1723/2012
atgtccaaaaacaagaatcaacgcactgccaggactctagaaaagacctgggatactcttaatcatctaattgtaatatcctcttgtttatacaaattaaatttaaaatctatagcacaaatagcactatcagttttggcaatgataatctcaacttctctcataattgcagccataatattcatcatctctgccaatcacaaagttacactaacaactgtcacagttcaaacaataaaaaaccacactgagaaaaacataaccacttaccttactcaagtctcaccagaaagggttggcccatccaaccaacccacaaccacaccaccaatccacacaaactcagccacaatatcacctaatacaaaatcagaaacacaccatacaacagcacaaaccaaaggcagaacctctactccaacacagaacaacaagccaagcacaaaaccacgtccaaaaaatccacc------aaaaaaagatgattaccattttgaagtgttcaacttcgttccctgtagtatatgtggcaacaatcaactctgcaaatccatttgcaaaacaataccaagcaataaaccaaagaaaaagccaactataaaacccacaaacaaaccacccaccaaaaccacaaacaaaagagaccctaaaacactagccaaaacacc------------g------------aaa------------aaagaaa------ccaccattaacc---caacaaaaaaaccaacccccaagaccacagaaagagacaccagcaccccacaatctactgtgctcgacacaaccacatcaaaacacacagaaagagacaccagcacctcacaatccattgcgcttgacacaaccacatcaaaacacacaacccaacagcaatccctctactcaaccaccctcgaaaacacaccaaactccacacagacacccacagcatccgagccctccacatcaaattccacccaaaaactccagtcatatgcttag
>MK109766|RSVB/JOR/A0777/2013
atgtccaaaaacaagaatcaacgcactgccaggactctagaaaagacctgggatactcttaatcatctaattgtaatatcctcttgtttatacaaattaaatttaaaatctatagcacaaatagcactatcagttttggcaatgataatctcaacttctctcataattgcagccataatattcatcatctctgccaatcacaaagttacactaacaactgtcacagttcaaacaataaaaaaccacactgagaaaaacataaccacttaccttactcaagtctcaccagaaagggttggcccatccaaccaacccacaaccacaccaccaatccacacaaactcagccacaatatcacctaatacaaaatcagaaacacaccatacaacagcacaaaccaaaggcagaacctctactccaacacagaacaacaagccaagcacaaaaccacgtccaaaaaatccacc------aaaaaaagatgattaccattttgaagtgttcaacttcgttccctgtagtatatgtggcaacaatcaactctgcaaatccatttgcaaaacaataccaagcaataaaccaaagaaaaagccaactataaaacccacaaacaaaccacccaccaaaaccacaaacaaaagagaccctaaaacactagccaaaacacc------------g------------aaa------------aaagaaa------ccaccattaacc---caacaaaaaaaccaacccccaagaccacagaaagagacaccagcaccccacaatctactgtgctcgacacaaccacatcaaaacacacagaaagagacaccagcacctcacaatccattgcgcttgacacaaccacatcaaaacacacaacccaacagcaatccctctactcaaccaccctcgaaaacacaccaaactccacacaaacacccacagcatccgagccctccacatcaaattccacccaaaaactccagccatatgcttag
>KX655683||RSVB/JOR/A0751/2013
atgtccaaaaacaagaatcaacgcactgccaggactctagaaaagacctgggatactcttaatcatctaattgtaatatcctcttgtttatacaaattaaatttaaaatctatagcacaaatagcactatcagttttggcaatgataatctcaacttctctcataattgcagccataatattcatcatctctgccaatcacaaagttacactaacaactgtcacagttcaaacaataaaaaaccacactgagaaaaacataaccacttaccttactcaagtctcaccagaaagggttggcccatccaaccaacccacaaccacaccaccaatccacacaaactcagccacaatatcacctaatacaaaatcagaaacacaccatacaacagcacaaaccaaaggcagaacctctactccaacacagaacaacaagccaagcacaaaaccacgtccaaaaaatccacc------aaaaaaagatgattaccattttgaagtgttcaacttcgttccctgtagtatatgtggcaacaatcaactctgcaaatccatttgcaaaacaataccaagcaataaaccaaagaaaaagccaactataaaacccacaaacaaaccacccaccaaaaccacgaacaaaagagaccctaaaacactagccaaaacacc------------g------------aaa------------aaagaaa------ccaccattaacc---caacaaaaaaaccaacccccaagaccacagaaagagacaccagcaccccacaatctactgtgctcgacacaaccacatcaaaacacacagaaagagacaccagcacctcacaatccattgcgcttgacacaaccacatcaaaacacacaacccaacagcaatccctctactcaaccaccctcgaaaacacaccaaactccacacaaacacccacagcatccgagccctccacatcaaattccacccaaaaactccagtcatatgcttag
>MK109768|RSVB/JOR/C2692/2013
atgtccaaaaacaagaatcaacgcactgccaggactctagaaaagacctgggatactcttaatcatctaattgtaatatcctcttgtttatacaaattaaatttaaaatctatagcacaaatagcactatcagttttggcaatgataatctcaacttctctcataattgcagccataatattcatcatctctgccaatcacaaagttacactaacaactgtcacagttcaaacaataaaaaaccacactgagaaaaacataaccacttaccttactcaagtctcaccagaaagggttggcccatccaaccaacccacaaccacaccaccaatccacacaaactcagccacaatatcacctaatacaaaatcagaaacacaccatacaacagcacaaaccaaaggcagaacctctactccaacacagaacaacaagccaagcacaaaaccacgtccaaaaaatccacc------aaaaaaagatgattaccattttgaagtgttcaacttcgttccctgtagtatatgtggcaacaatcaactctgcaaatccatttgcaaaacaataccaagcaataaaccaaagaaaaagccaactataaaacccacaaacaaaccacccaccaaaaccacaaacaaaagagaccctaaaacactagccaaaacacc------------g------------aaa------------aaagaaa------ccaccattaacc---caacaaaaaaaccaacccccaagaccacagaaagagacaccagcaccccacaatctactgtgctcgacacaaccacatcaaaacacacagaaagagacaccagcacctcacaatccattgcgcttgacacaaccacatcaaaacacataacccaacagcaatccctctactcaaccaccctcgaaaacacaccaaactccacacaaacacccacagcatccgagccctccacatcaaattccacccaaaaactccagtcatatgcttag
>KX655633||RSVB/JOR/C2717/2013
atgtccaaaaacaagaatcaacgcactgccaggactctagaaaagacctgggatactcttaatcatctaattgtaatatcctcttgtttatacaaattaaatttaaaatctatagcacaaatagcactatcagttttggcaatgataatctcaacttctctcataattgcagccataatattcatcatctctgccaatcacaaagttacactaacaactgtcacagttcaaacaataaaaaaccacactgagaaaaacataaccacttaccttactcaagtctcaccagaaagggttggcccatccaaccaacccacaaccacaccaccaatccacacaaactcagccacaatatcacctaatacaaaatcagaaacacaccatacaacagcacaaaccaaaggcagaacctctactccaacacagaacaacaagccaagcacaaaaccacgtccaaaaaatccacc------aaaaaaagatgattaccattttgaagtgttcaacttcgttccctgtagtatatgtggcaacaatcaactctgcaaatccatttgcaaaacaataccaagcaataaaccaaagaaaaagccaactataaaacccacaaacaaaccacccaccaaaaccacaaacaaaagagaccctaaaacactagccaaaacacc------------g------------aaa------------aaagaaa------ccaccattaacc---caacaaaaaaaccaacccccaagaccacagaaagagacaccagcaccccacaatctactgtgctcgacacaaccacatcaaaacacacagaaagagacaccagcacctcacaatccattgcgcttgacacaaccacatcaaaacacacaacccaacagcaatccctctactcaaccaccctcgaaaacacaccaaactccacacaaacacccacagcatccgagccctccacatcaaattccacccaaaaactccagtcatatgcttag
>KX655700||RSVB/JOR/D3717/2013
atgtccaaaaacaagaatcaacgcactgccaggactctagaaaagacctgggatactcttaatcatctaattgtaatatcctcttgtttatacaaattaaatttaaaatctatagcacaaatagcactatcagttttggcaatgataatctcaacttctctcataattgcagccataatattcatcatctctgccaatcacaaagttacactaacaactgtcacagttcaaacaataaaaaaccacactgagaaaaacataaccacttaccttactcaagtctcaccagaaagggttggcccatccaaccaacccacaaccacaccaccaatccacacaaactcagccacaatatcacctaatacaaaatcagaaacacaccatacaacagcacaaaccaaaggcagaacctctactccaacacagaacaacaagccaagcacaaaaccacgtccaaaaaatccacc------aaaaaaggatgattaccattttgaagtgttcaacttcgttccctgtagtatatgtggcaacaatcaactctgcaaatccatttgcaaaacaataccaagcaataaaccaaagaaaaagccaactataaaacccacaaacaaaccacccaccaaaaccacaaacaaaagagaccctaaaacactagccaaaacacc------------g------------aaa------------aaagaaa------ccaccattaacc---caacaaaaaaaccaacccccaagaccacagaaagagacaccagcaccccacaatctactgtgctcgacacaaccacatcaaaacacacagaaagagacaccagcacctcacaatccattgcgcttgacacaaccacatcaaaacacacaacccaacagcaatccctctactcaaccaccctcgaaaacacaccaaactccacacaaacacccacagcatccgagccctccacatcaaattccacccaaaaactccagtcatatgcttag
>MK109771|RSVB/JOR/B1830/2013
atgtccaaaaacaagaatcaacgcactgccaggactctagaaaagacctgggatactcttaatcatctaattgtaatatcctcttgtttatacaaattaaatttaaaatctatagcacaaatagcactatcagttttggcaatgataatctcaacttctctcataattgcagccataatattcatcatctctgccaatcacaaagttacactaacaactgtcacagttcaaacaataaaaaaccacactgagaaaaacataaccacttaccttactcaagtctcaccagaaagggttggcccatccaaccaacccacaaccacaccaccaatccacacaaactcagccacaatatcacctaatacaaaatcagaaacacaccatacaacagcacaaaccaaaggcagaacctctactccaacacagaacaacaagccaagcacaaaaccacgtccaaaaaatccacc------aaaaaaagatgattaccattttgaagtgttcaacttcgttccctgtagtatatgtggcaacaatcaactctgcaaatccatttgcaaaacaataccaagcaataatccaaagaaaaagccaactataaaacccacaaacaaaccacccaccaaaaccacaaacaaaagagaccctaaaacactagccaaaacacc------------g------------aaa------------aaagaaa------ccaccattaacc---caacaaaaaaaccaacccccaagaccacagaaagagacaccagcaccccacaatctactgtgctcgacacaaccacatcaaaacacacagaaagagacaccagcacctcacaatccattgcgcttgacacaaccacatcaaaacacacaacccaacagcaatccctctactcaaccaccctcgaaaacacaccaaactccacacaaacacccacagcatccgagccctccacatcaaattccacccaaaaactccagtcatatgcttag
>KX655645||RSVB/JOR/C2730/2013
atgtccaaaaacaagaatcaacgcactgccaggactctagaaaagacctgggatactcttaatcatctaattgtaatatcctcttgtttatacaaattaaatttaaaatctatagcacaaatagcactatcagttttggcaatgataatctcaacttctctcataattgcagccataatattcatcatctctgccaatcacaaagttacactaacaactgtcacagttcaaacaataaaaaaccacactgagaaaaacataaccacttaccttactcaagtctcaccagaaagggttggcccatccaaccaacccacaaccacaccaccaatccacacaaactcagccacaatatcacctaatacaaaatcagaaacacaccatacaacagcacaaaccaaaggcagaacctctactccaacacagaacaacaagccaagcacaaaaccacgtccaaaaaatccacc------aaaaaaagatgattaccattttgaagtgttcaacttcgttccctgtagtatatgtggcaacaatcaactctgcaaatccatttgcaaaacaataccaagcaataaaccaaagaaaaagccaactataaaacccacaaacaaaccacccaccaaaaccacaaacaaaagagaccctaaaacactagccaaaacacc------------g------------aaa------------aaagaaa------ccaccattaacc---caacaaaaaaaccaacccccaagaccacagaaagagacaccagcaccccacaatctactgtgctcgacacaaccacatcaaaacacacagaaagagacaccagcacctcacaatccattgcgcttgacacaaccacatcaaaacacacaacccaacagcaatccctctactcaaccaccctcgaaaacacaccaaactccacacaaacacccacagcatccgagccctccacatcaaattccacccaaaaactccagtcatatgcttag
>MK109784|RSVB/JOR/A0689/2013
atgtccaaaaacaagaatcaacgcactgccaggactctagaaaagacctgggatactcttaatcatctaattgtaatatcctcttgtttatacaaattaaatttaaaatctatagcacaaatagcactatcagttttggcaatgataatctcaacttctctcataattgcagccataatattcatcatctctgccaatcacaaagttacactaacaactgtcacagttcaaacaataaaaaaccacactgagaaaaacataaccacttaccttactcaagtctcaccagaaagggttggcccatccaaccaacccacaaccacaccaccaatccacacaaactcagccacaatatcacctaatacaaaatcagaaacacaccatacaacagcacaaaccaaaggcagaacctctactccaacacagaacaacaagccaagcacaaaaccacgtccaaaaaatccacc------aaaaaaagatgattaccattttgaagtgttcaacttcgttccctgtagtatatgtggcaacaatcaactctgcaaatccatttgcaaaacaataccaagcaataaaccaaagaaaaagccaactataaaacccacaaacaaaccacccaccaaaaccacaaacaaaagagaccctaaaacactagccaaaacacc------------g------------aaa------------aaagaaa------ccaccattaacc---caacaaaaaaaccaacccccaagaccacagaaagagacaccagcaccccacaatctactgtgctcgacacaaccacatcaaaacacacagaaagagacaccagcacctcacaatccattgcgcttgacacaaccacatcaaaacacacaacccaacagcaatccctctactcaaccaccttcgaaaacacaccaaactccacacaaacacccacagcatccgagccctccacatcaaattccacccaaaaactccagtcatatgcttag
>KX655693||RSVB/JOR/D3772/2013
atgtccaaaaacaagaatcaacgcactgccaggactctagaaaagacctgggatactcttaatcatctaattgtaatatcctcttgtttatacaaattaaatttaaaatctatagcacaaatagcactatcagttttggcaatgataatctcaacttctctcataattgcagccataatattcatcatctctgccaatcacaaagttacactaacaactgtcacagttcaaacaataaaaaaccacactgagaaaaacataaccacttaccttactcaagtctcaccagaaagggttggcccatccaaccaacccacaaccacaccaccaatccacacaaactcagccacaatatcacctaatacaaaatcagaaacacaccatacaacagcacaaaccaaaggcagaacctctactccaacacagaacaacaagccaagcacaaaaccacgtccaaaaaatccacc------aaaaaaagatgattaccattttgaagtgttcaacttcgttccctgtagtatatgtggcaacaatcaactctgcaaatccatttgcaaaacaataccaagcaataaaccaaagaaaaagccaactataaaacccacaaacaaaccacccaccaaaaccacaaacaaaagagaccctaaaacactagccaaaacacc------------g------------aaa------------aaagaaa------ccaccattaacc---caacaaaaaaaccaacccccaagaccacagaaagagacaccagcaccccacaatctactgtgctcgacacaaccacatcaaaacacacagaaagagacaccagcacctcacaatccattgcgcttgacacaaccacatcaaaacacacaacccaacagcaatccctctactcaaccaccctcgaaaacacaccaaactccacacaaacacccacagcatccgagccctccacatcaaattccacccaaaaactccagtcatatgcttag
>MK109783|RSVB/JOR/B1748/2013
atgtccaaaaacaagaatcaacgcactgccaggactctagaaaagacctgggatactcttaatcatctaattgtaatatcctcttgtttatacaaattaaatttaaaatctatagcacaaatagcactatcagttttggcaatgataatctcaacttctctcataattgcagccataatattcatcatctctgccaatcacaaagttacactaacaactgtcacagttcaaacaataaaaaaccacactgagaaaaacataaccacttaccttactcaagtctcaccagaaagggttggcccatccaaccaacccacaaccacaccaccaatccacacaaactcagccacaatatcacctaatacaaaatcagaaacacaccatacaacagcacaaaccaaaggcagaacctctactccaacacagaacaacaagccaagcacaaaaccacgtccaaaaaatccacc------aaaaaaagatgattaccattttgaagtgttcaacttcgttccctgtagtatatgtggcaacaatcaactctgcaaatccatttgcaaaacaataccaagcaataaaccaaagaaaaagccaactataaaacccacaaacaaaccacccaccaaaaccacaaacaaaagagaccctaaaacactagccaaaacacc------------g------------aaa------------aaagaaa------ccaccattaacc---caacaaaaaaaccaacccccaagaccacagaaagagacaccagcaccccacaatctactgtgctcgacacaaccacatcaaaacacacagaaagagacaccagcacctcacaatccattgcgcttgacacaaccacatcaaaacacacaacccaacagcaatccctctactcaaccaccctcgaaaacacaccaaactccacacaaacacccacagcatccgagccctccacatcaaattccacccaaaaactccagtcatatgcttag
>KX655698||RSVB/JOR/A0689/2013
atgtccaaaaacaagaatcaacgcactgccaggactctagaaaagacctgggatactcttaatcatctaattgtaatatcctcttgtttatacaaattaaatttaaaatctatagcacaaatagcactatcagttttggcaatgataatctcaacttctctcataattgcagccataatattcatcatctctgccaatcacaaagttacactaacaactgtcacagttcaaacaataaaaaaccacactgagaaaaacataaccacttaccttactcaagtctcaccagaaagggttggcccatccaaccaacccacaaccacaccaccaatccacacaaactcagccacaatatcacctaatacaaaatcagaaacacaccatacaacagcacaaaccaaaggcagaacctctactccaacacagaacaacaagccaagcacaaaaccacgtccaaaaaatccacc------aaaaaaagatgattaccattttgaagtgttcaacttcgttccctgtagtatatgtggcaacaatcaactctgcaaatccatttgcaaaacaataccaagcaataaaccaaagaaaaagccaactataaaacccacaaacaaaccacccaccaaaaccacaaacaaaagagaccctaaaacactagccaaaacacc------------g------------aaa------------aaagaaa------ccaccattaacc---caacaaaaaaaccaacccccaagaccacagaaagagacaccagcaccccacaatctactgtgctcgacacaaccacatcaaaacacacagaaagagacaccagcacctcacaatccattgcgcttgacacaaccacatcaaaacacacaacccaacagcaatccctctactcaaccaccttcgaaaacacaccaaactccacacaaacacccacagcatccgagccctccacatcaaattccacccaaaaactccagtcatatgcttag
>KX655641||RSVB/JOR/C2722/2013
atgtccaaaaacaagaatcaacgcactgccaggactctagaaaagacctgggatactcttaatcatctaattgtaatatcctcttgtttatacaaattaaatttaaaatctatagcacaaatagcactatcagttttggcaatgataatctcaacttctctcataattgcagccataatattcatcatctctgccaatcacaaagttacactaacaactgtcacagttcaaacaataaaaaaccacactgagaaaaacataaccacttaccttactcaagtctcaccagaaagggttggcccatccaaccaacccacaaccacaccaccaatccacacaaactcagccacaatatcacctaatacaaaatcagaaacacaccatacaacagcacaaaccaaaggcagaacctctactccaacacagaacaacaagccaagcacaaaaccacgtccaaaaaatccacc------aaaaaaagatgattaccattttgaagtgttcaacttcgttccctgtagtatatgtggcaacaatcaactctgcaaatccatttgcaaaacaataccaagcaataaaccaaagaaaaagccaactataaaacccacaaacaaaccacccaccaaaaccacaaacaaaagagactctaaaacactagccaaaacacc------------g------------aaa------------aaagaaa------ccaccattaacc---caacaaaaaaaccaacccccaagaccacagaaagagacaccagcaccccacaatctactgtgctcgacacaaccacatcaaaacacacagaaagagacaccagcacctcacaatccattgcgcttgacacaaccacatcaaaacacacaacccaacagcaatccctctactcaaccaccctcgaaaacacaccaaactccacacaaacacccacagcatccgagccctccacatcaaattccacccaaaaactccagtcatatgcttag
>KX655642||RSVB/JOR/D3731/2013
atgtccaaaaacaagaatcaacgcactgccaggactctagaaaagacctgggatactcttaatcatctaattgtaatatcctcttgtttatacaaattaaatttaaaatctatagcacaaatagcactatcagttttggcaatgataatctcaacttctctcataattgcagccataatattcatcatctctgccaatcacaaagttacactaacaactgtcacagttcaaacaataaaaaaccacactgagaaaaacataaccacttaccttactcaagtctcaccagaaagggttggcccatccaaccaacccacaaccacaccaccaatccacacaaactcagccacaatatcacctaatacaaaatcagaaacacaccatacaacagcacaaaccaaaggcagaacctctactccaacacagaacaacaagccaagcacaaaaccacgtccaaaaaatccacc------aaaaaaagatgattaccattttgaagtgttcaacttcgttccctgtagtatatgtggcaacaatcaactctgcaaatccatttgcaaaacaataccaagcaataaaccaaagaaaaagccaactataaaacccacaaacaaaccacccaccaaaaccacaaacaaaagagaccctaaaacactagccaaaacacc------------g------------aaa------------aaagaaa------ccaccattaacc---caacaaaaaaaccaacccccaagaccacagaaagagacaccagcaccccacaatctactgtgctcgacacaaccacatcaaaacacacagaaagagacaccagcacctcacaatccattgcgcttgacacaaccacatcaaaaaacacaacccaacagcaatccctctactcaaccaccctcgaaaacacaccaaactccacacaaacacccacagcatccgagccctccacatcaaattccacccaaaaactccagtcatatgcttag
>KU950488||RSVB/USA/TH_10585/2014
atgtccaaaaacaagaatcaacgcactgccaggactctagaaaagacctgggatactcttaatcatctaattgtaatatcctcttgtttatacaaattaaatttaaaatctatagcacaaatagcactatcagttttggcaatgataatctcaacttctctcataattgcagccataatattcatcatctctgccaatcacaaagttacactaacaactgtcacagttcaaacaataaaaaaccacactgagaaaaacataaccacttaccttactcaagtctcaccagaaagggttagcccatccaaccaacccacaaccacaccaccaatccacacaaactcagccacaatatcacctaatacaaaatcagaaacacaccatacaacagcacaaaccaaaggcagaacctctactccaacacagaacaacaagccaagcacaaaaccacgtccaaaaaatccacc------aaaaaaagatgattaccattttgaagtgttcaacttcgttccctgtagtatatgtggcaacaatcaactctgcaaatccatttgcaaaacaataccaagcaataaaccaaagaaaaagccaactataaaacccacaaacaaaccacccaccaaaaccacaaacaaaagagaccctaaaacactagccaaaacacc------------g------------aaa------------aaagaaa------ccaccattaacc---caacaaaaaaaccaacccccaagaccacagaaagagacaccagcaccccacaatctactgtgctcgacacaaccacatcaaaacacacagaaagagacaccagcacctcacaatccattgcgcttgacacaaccacatcaaaacacacaacccaacagcaatccctctactcaaccaccctcgaaaacacaccaaactccacacaaacacccacagcatccgagccctccacatcaaattccacccaaaaactccagtcatatgcttag
>MK749883|RSVB/2015
atgtccaaaaacaagaatcaacgcactgccaggactctagaaaagacctgggatactcttaatcatctaattgtaatatcctcttgtttatacaaattaaatttaaaatctatagcacaaatagcactatcagttttggcaatgataatctcaacttctctcataattgcagccataatattcatcatctctgccaatcacaaagttacactaacaactgtcacagttcaaacaataaaaaaccacactgagaaaaacataaccacttaccttactcaagtctcaccagaaagggccagcccatccaaccaacccacaaccacaccaccaatccacacaaaccaagccacaatatcacccaatacaaaatcagaaacacaccatacaacagcacaaaccaaaggcagaacctctactccaacacagaacaacaagccaagcacacaaccacgtccaaaaaatccacc------aaaaaaagatgattaccattttgaagtgttcaacttcgttccctgtagtatatgtggcaacaatcaactctgtaaatccatttgcaaaacaataccaagcaataaaccgaagaaaaagccaactataaaacccacaaacaaaccacccaccaaaaccacaaacaaaagagaccctaaaacactagccaaaacacc------------g------------aaa------------aaagaaa------ccaccattaacc---caacaaaaaaaccaacccccaagaccacagaaagagacaccagcaccccacaatctactgtgctcgacacaaccacatcaaaacacacagaaagagacaccagcacctcacaatccattgcgcttgacacaaccacatcaaaacacacaacccaacagcaacccctctactcaaccaccctcgaaaacacaccaaactccacacaaacacccacagcatccgagccctccacatcaaattccacccaaaaactccagtcatatgcttag
>KU950571||RSVB/USA/TH_10278/2012
atgtccaaaaacaagaatcaacgcactgccaggactctagaaaagacctgggatactcttaatcatctaattgtaatatcctcttgtttatacaaattaaatttaaaatctatagcacaaatagcactatcagttttggcaatgataatctcaacctctctcataattgcagccataatattcatcatctctgccaatcacaaagttacactaacaactgtcacagttcaaacaataaaaaaccacactgagaagaacataaccacttaccttactcaagtctcaccagaaagggttagcccatccaaccaaaccacaaccacaccaccaatccacacaaactcagccacaatatcacctaatacaaaatcagaaacacaccatacaacagcacaaaccaaaggcagaacctctactccaacacagaacaacaagccaagcacaaaaccacgtccaaaaaatccacc------aaaaaaagatgattaccattttgaagtgttcaacttcgttccctgtagtatatgtggcaacaatcaactctgcaaatccatttgcaaaacaataccaagcaataaaccaaagaaaaaaccaactataaaacccacaaacaaaccacccaccaaaaccacaaacaaaagagaccctaaaacactagccaaaacacc------------g------------aaa------------aaagaaa------ccaccattaacc---caacaaaaaaaccaacccccaagaccacagaaagagacaccagcaccccacaatccactgtgctcgacacaaccacatcaaaacacacagaaagagacaccagcacctcacaatccattgcgcttgacacaaccacatcaaaacacacaatccaacagcaatccctctactcaaccaccctcgaaaacacaccaaactccacacaaacacccatagcatccgagccctccacatcaaattccacctaaaaactctagtcatatgcttag
>KU950586||RSVB/USA/TH_10181/2013
atgtccaaaaacaagaatcaacgcactgccaggactctagaaaagacctgggatactcttaatcatctaattgtaatatcctcttgtttatacaaattaaatttaaaatctatagcacaaatagcactatcagttttggcaatgataatctcaacctctctcataattgcagccataatattcatcatctctgccaatcacaaagttacactaacaactgtcacagttcaaacaataaaaaaccacactgagaagaacataaccacttaccttactcaagtctcaccagaaagggttagcccatccaaccaaaccacaaccacaccaccaatccacacaaactcagccacaatatcacctaatacaaaatcagaaacacaccatacaacagcacaaaccaaaggcagaacctctactccaacacagaacaacaagccaagcacaaaaccacgtccaaaaaatccacc------aaaaaaagatgattaccattttgaagtgttcaacttcgttccctgtagtatatgtggcaacaatcaactctgcaaatccatttgcaaaacaataccaagcaataaaccaaagaaaaaaccaactataaaacccacaaacaaaccacccaccaaaaccacaaacaaaagagaccctaaaacactagccaaaacacc------------g------------aaa------------aaagaaa------ccaccattaacc---caacaaaaaaaccaacccccaagaccacagaaagagacaccagcaccccacaatccactgtgctcgacacaaccacatcaaaacacacagaaagagacaccagcacctcacaatccattgcgcttgacacaaccacatcaaaacacacaatccaacagcaatccctctactcaaccaccctcgaaaacacaccaaactccacacaaacacccatagcatccgagccctccacatcaaattccacctaaaaactctagtcatatgcttag
>KJ672476||RSVB/USA/LA2_42/2013
atgtccaaaaacaagaatcaacgcactgccaggactctagaaaagacctgggatactcttaatcatctaattgtaatatcctcttgtttatacaaattaaatttaaaatctatagcacaaatagcactatcagttttggcaatgataatctcaacctctctcataattgcagccataatattcatcatctctgccaatcacaaagttacactaacaactgtcacagttcaaacaataaaaaaccacactgagaagaacataaccacttaccttactcaagtctcaccagaaagggttagcccatccaaccaaaccacaaccacaccaccaatccacacaaactcagccacaatatcacctaatacaaaatcagaaacacaccatacaacagcacaaaccaaaggcagaacctctactccaacacagaacaacaagccaagcacaaaaccacgtccaaaaaatccacc------aaaaaaagatgattaccattttgaagtgttcaacttcgttccctgtagtatatgtggcaacaatcaactctgcaaatccatttgcaaaacaataccaagcaataaaccaaagaaaaaaccaactataaaacccacaaacaaaccacccaccaaaaccacaaacaaaagagaccctaaaacactagccaaaacacc------------g------------aaa------------aaagaaa------ccaccattaacc---caacaaaaaaaccaacccccaagaccacagaaagagacaccagcaccccacaatccactgtgctcgacacaaccacatcaaaacacacagaaagagacaccagcacctcacaatccattgcgcttgacacaaccacatcaaaacacacaatccaacagcaatccctctactcaaccaccctcgaaaacacaccaaactccacacaaacacccatagcatccgagccctccacatcaaattccacctaaaaactctagtcatatgcttag
>KU950508||RSVB/USA/TH_10431/2013
atgtccaaaaacaagaatcaacgcactgccaggactctagaaaagacctgggatactcttaatcatctaattgtaatatcctcttgtttatacaaattaaatttaaaatctatagcacaaatagcactatcagttttggcaatgataatctcaacctctctcataattgcagccataatattcatcatctctgccaatcacaaagttacactaacaactgtcacagttcaaacaataaaaaaccacactgagaagaacataaccacttaccttactcaagtctcaccagaaagggttagcccatccaaccaaaccacaaccacaccaccaatccacacaaactcagccacaatatcacctaatacaaaatcagaaacacaccatacaacagcacaaaccaaaggcagaacctctactccaacacagaacaacaagccaagcacaaaaccacgtccaaaaaatccacc------aaaaaaagatgattaccattttgaagtgttcaacttcgttccctgtagtatatgtggcaacaatcaactctgcaaatccatttgcaaaacaataccaagcaataaaccaaagaaaaaaccaactataaaacccacaaacaaaccacccaccaaaaccacaaacaaaagagaccccaaaacaccagccaaaacacc------------g------------aaa------------aaagaaa------ccaccatcaacc---caacaaaaaaaccaacccccaagaccacagaaagagacaccagcaccccacaatccactgtgctcgacacaaccacatcaaaacacacagaaagagacaccagcacctcacaatccattgcgcttgacacaaccacatcaaaacacacaatccaacagcaatccctctactcaaccacccttgaaaacacaccaaactccacacaaacacccatagcatccgagccctccacatcaaattccacctaaaaactctggtcatatgcttag
>KU950542||RSVB/USA/TH_10429/2013
atgtccaaaaacaagaatcaacgcactgccaggactctagaaaagacctgggatactcttaatcatctaattgtaatatcctcttgtttatacaaattaaatttaaaatctatagcacaaatagcactatcagttttggcaatgataatctcaacctctctcataattgcagccataatattcatcatctctgccaatcacaaagttacactaacaactgtcacagttcaaacaataaaaaaccacactgagaagaacataaccacttaccttactcaagtctcaccagaaagggttagcccatccaaccaaaccacaaccacaccaccaatccacacaaactcagccacaatatcacctaatacaaaatcagaaacacaccatacaacagcacaaaccaaaggcagaacctctactccaacacagaacaacaagccaagcacaaaaccacgtccaaaaaatccacc------aaaaaaagatgattaccattttgaagtgttcaacttcgttccctgtagtatatgtggcaacaatcaactctgcaaatccatttgcaaaacaataccaagcaataaaccaaagaaaaaaccaactataaaacccacaaacaaaccacccaccaaaaccacaaacaaaagagaccccaaaacaccagccaaaacacc------------g------------aaa------------aaagaaa------ccaccatcaacc---caacaaaaaaaccaacccccaagaccacagaaagagacaccagcaccccacaatccactgtgctcgacacaaccacatcaaaacacacagaaagagacaccagcacctcacaatccattgcgcttgacacaaccacatcaaaacacacaatccaacagcaatccctctactcaaccacccttgaaaacacaccaaactccacacaaacacccatagcatccgagccctccacatcaaattccacctaaaaactctagtcatatgcttag
>KU950533||RSVB/USA/TH_10524/2014
atgtccaaaaacaagaatcaacgcactgccaggactctagaaaagacctgggatactcttaatcatctaattgtaatatcctcttgtttatacaaattaaatttaaaatctatagcacaaatagcactatcagttttggcaatgataatctcaacctctctcataattgcagccataatattcatcatctctgccaatcacaaagttacactaacaactgtcacagttcaaacaataaaaaaccacactgagaagaacataaccacttaccttactcaagtctcaccagaaagggttagcccatccaaccaaaccacaaccacaccaccaatccacacaaactcagccacaatatcacctaatacaaaatcagaaacacaccatacaacagcacaaaccaaaggcagaacctctactccaacacagaacaacaagccaagcacaaaaccacgtccaaaaaatccacc------aaaaaaagatgattaccattttgaagtgttcaacttcgttccctgtagtatatgtggcaacaatcaactctgcaaatccatttgcaaaacaataccaagcaataaaccaaagaaaaaaccaactataaaacccacaaacaaaccacccaccaaaaccacaaacaaaagagaccccaaaacaccagccaaaacacc------------g------------aaa------------aaagaaa------ccaccatcaacc---caacaaaaaaaccaacccccaagaccacagaaagagacaccagcaccccacaatccactgtgctcgacacaaccacatcaaaacacacagaaagagacaccagcacctcacaatccattgcgcttgacacaaccacatcaaaacacacaatccaacagcaatccctctactcaaccacccttgaaaacacaccaaactccacacaaacacccatagcatccgagccctccacatcaaattccacctaaaaactctagtcatatgcttag
>KU839633||RSVB/USA/TH-34/2014
atgtccaaaaacaagaatcaacgcactgccaggactctagaaaagacctgggatactcttaatcatctaattgtaatatcctcttgtttatacaaattaaatttaaaatctatagcacaaatagcactatcagttttggcaatgataatctcaacctctctcataattgcagccataatattcatcatctctgccaatcacaaagttacactaacaactgtcacagttcaaacaataaaaaaccacactgagaagaacataaccacttaccttactcaagtctcaccagaaagggttagcccatccaaccaaaccacaaccacaccaccaatccacacaaactcagccacaatatcacctaatacaaaatcagaaacacaccatacaacagcacaaaccaaaggcagaacctctactccaacacagaacaacaagccaagcacaaaaccacgtccaaaaaatccacc------aaaaaaagatgattaccattttgaagtgttcaacttcgttccctgtagtatatgtggcaacaatcaactctgcaaatccatttgcaaaacaataccaagcaataaaccaaagaaaaaaccaactataaaacccacaaacaaaccacccaccaaaaccacaaacaaaagagaccccaaaacaccagccaaaacacc------------g------------aaa------------aaagaaa------ccaccatcaacc---caacaaaaaaaccaacccccaagaccacagaaagagacaccagcaccccacaatccactgtgctcgacacaaccacatcaaaacacacagaaagagacaccagcacctcacaatccattgcgcttgacacaaccacatcaaaacacacaatccaacagcaatccctctactcaaccacccttgaaaacacaccaaactccacacaaacacccatagcatccgagccctccacatcaaattccacctaaaaactctagtcatatgcttag
>KU950588||RSVB/USA/TH_10502/2014
atgtccaaaaacaagaatcaacgcactgccaggactctagaaaagacctgggatactcttaatcatctaattgtaatatcctcttgtttatacaaattaaatttaaaatctatagcacaaatagcactatcagttttggcaatgataatctcaacctctctcataattgcagccataatattcatcatctctgccaatcacaaagttacactaacaactgtcacagttcaaacaataaaaaaccacactgagaagaacataaccacttaccttactcaagtctcaccagaaagggttagcccatccaaccaaaccacaaccacaccaccaatccacacaaactcagccacaatatcacctaatacaaaatcagaaacacaccatacaacagcacaaaccaaaggcagaacctctactccaacacagaacaacaagccaagcacaaaaccacgtccaaaaaatccacc------aaaaaaagatgattaccattttgaagtgttcaacttcgttccctgtagtatatgtggcaacaatcaactctgcaaatccatttgcaaaacaataccaagcaataaaccaaagaaaaaaccaactataaaacccacaaacaaaccacccaccaaaaccacaaacaaaagagaccccaaaacaccagccaaaacacc------------a------------aaa------------aaagaaa------ccaccatcaacc---caacaaaaaaaccaacccccaagaccacagaaagagacaccagcaccccacaatccactgtgctcgacacaaccacatcaaaacacacagaaagagacaccagcacctcacaatccattgcgcttgacacaaccacatcaaaacacacaatccaacagcaatccctctactcaaccacccttgaaaacacaccaaactccacacaaacacccatagcatccgagccctccacatcaaattccacctaaaaactctagtcatatgcttag
>KU950547||RSVB/USA/TH_10525/2013
atgtccaaaaacaagaatcaacgcactgccaggactctagaaaagacctgggatactcttaatcatctaattgtaatatcctcttgtttatacaaattaaatttaaaatctatagcacaaatagcactatcagttttggcaatgataatctcaacctctctcataattgcagccataatattcatcatctctgccaatcacaaagttacactaacaactgtcacagttcaaacaataaaaaaccacactgagaagaacataaccacttaccttactcaagtctcaccagaaagggttagcccatccaaccaaaccacaaccacaccaccaatccacacaaactcagccacaatatcacctaatacaaaatcagaaacacaccatacaacagcacaaaccaaaggcagaacctctactccaacacagaacaacaagccaagcacaaaaccacgtccaaaaaatccacc------aaaaaaagatgattaccattttgaagtgttcaacttcgttccctgtagtatatgtggcaacaatcaactctgcaaatccatttgcaaaacaataccaagcaataaaccaaagaaaaaaccaactataaaacccacaaacaaaccacccaccaaaaccacaaacaaaagagaccccaaaccaccagccaaaacacc------------g------------aaa------------aaagaaa------ccaccatcaacc---caacaaaaaaaccaacccccaagaccacagaaagagacaccagcaccccacaatccactgtgctcgacacaaccacatcaaaacacacaggaagagacaccagcacctcacaatccattgcgcttgacacaaccacatcaaaacacacaatccaacagcaatccctctactcaaccaccctcgaaaacacaccaaactccacacaaacacccatagcatccgagccctccacatcaaattccacctaaaaactctagtcatatgcttag
>KU950548||RSVB/USA/TH_10530/2014
atgtccaaaaacaagaatcaacgcactgccaggactctagaaaagacctgggatactcttaatcatctaattgtaatatcctcttgtttatacaaattaaatttaaaatctatagcacaaatagcactatcagttttggcaatgataatctcaacctctctcataattgcagccataatattcatcatctctgccaatcacaaagttacactaacaactgtcacagttcaaacaataaaaaaccacactgagaagaacataaccacttaccttactcaagtctcaccagaaagggttagcccatccaaccaaaccacaaccacaccaccaatccacacaaactcagccacaatatcacctaatacaaaatcagaaacacaccatacaacagcacaaaccaaaggcagaacctctactccaacacagaacaacaagccaagcacaaaaccacgtccaaaaaatccacc------aaaaaaagatgattaccattttgaagtgttcaacttcgttccctgtagtatatgtggcaacaatcaactctgcaaatccatttgcaaaacaataccaagcaataaaccaaagaaaaaaccaactataaaacccacaaacaaaccacccaccaaaaccacaaacaaaagagaccccaaaacaccagccaaaacacc------------g------------aaa------------aaagaaa------ccaccatcaacc---caacaaaaaaaccaacccccaagaccacagaaagagacaccagcaccccacaattcactgtgctcgacacaaccacatcaaaacacacaggaagagacaccagcacctcacaatccattgcgcttgacacaaccacatcaaaacacacaatccaacagcaatccctctactcaaccaccctcgaaaacacaccaaactccacacaaacacccatagcatccgagccctccacatcaaattccacctaaaaactctagtcatatgcttag
>KX655654||RSVB/JOR/D3125/2011
atgtccaaaaacaagaatcaacgcactgccaggactctagaaaagacctgggatactcttaatcatctaattgtaatatcctcttgtttatacaaattaaatttaaaatctatagcacaaatagcactatcagttttggcaatgataatctcaacctctctcataattgcagccataatattcatcatctctgctaatcacaaagttacactaacaactgttacagttcaaacaataaaaaaccacactgagaaaaacataaccacttaccttactcaagtctcaccagaaagggttagcccatccaaccaacccacaaccacaccaccaatccacacaaactcagccacaatatcacctaatacaaaatcagaaacacaccatacaacagcacaaaccaaaggcagaacctctactccaacacagaacaacaagccaagcacaaaaccacgtccaaaaaatccacc------aaaaaaagatgattaccattttgaagtgttcaacttcgttccctgtagtatatgtggcaacaatcaactctgtaaatccatttgcaaaacaataccaagcaataaaccaaagaaaaaaccaactataaaacccacaaacaaaccacccaccaaaaccacaaacaaaagagaccctaaaacactagccaaaacacc------------g------------aaa------------aaagaaa------ccaccattaacc---aaacaaaaaaaccaacccccaagaccacagaaagagacaccagcaccccacaatccactgtgctcgacacaaccacatcgaaacacacagaaagagacaccagcacctcacaatccattgcgcttgacacaaccacatcaaaacacacaatccaacagcaatccctctactcaaccaccctcgaaaacacaccaaactccacacaaacacccacagcatccgagccctctacatcaaattccacctaaaaactccagtcatatgcttag
>JX576736||12-001238|2012
atgtccaaaaacaagaatcaacgcactgccaggactctagaaaagacctgggatactcttaatcatctaattgtaatatcctcttgtttatacaaattaaatttaaaatctatagcacaaatagcactatcagttttggcaatgataatctcaacctctctcataattgcagccataatattcatcatctctgctaatcacaaagttacactaacaactgtcacagttcaaacaataaaaaaccacactgagaaaaacataaccacttaccttactcaagtctcaccagaaagggttagcccatccaaccaacccacaaccacaccaccaatccacacaaactcagccacaatatcacctaatacaaaatcagaaacacaccatacaacagcacaaaccaaaggcagaacctctactccaacacaaaacaacaagccaagcacaaaaccacgtccaaaaaatccacc------aaaaaaagatgattaccatttcgaagtgttcaacttcgttccctgtagtatatgtggcaacaatcaactctgcaaatccatttgcaaaacaataccaagcaataaaccaaagaaaaaaccaactataaaacccacaaacaaaccacccaccaaaaccacaaacagaagagaccccaaaacactagccaaaacacc------------g------------aaa------------aaagaaa------ccaccattaacc---caacaaaaaaaccaacccccaagaccacagaaagagacaccagcaccccacaatccactgtgctcgacacaaccacatcgaaacacacagaaagagacaccagcacctcacaatccattgcgcttgacacaaccacatcaaaacacacaatccaacagcaatccctctactcaaccaccctcgaaaacacaccaaactccacacaaacacccacagcatccgagccctctacatcaaattccacctaaaaactccagtcatatgcttag
>JX576734||12-003981|2012
atgtccaaaaacaagaatcaacgcactgccaggactctagaaaagacctgggatactcttaatcatctaattgtaatatcctcttgtttatacaaattaaatttaaaatctatagcacaaatagcactatcagttttggcaatgataatctcaacctctctcataattgcagccataatattcatcatctctgctaatcacaaagttacactaacaactgtcacagttcaaacaataaaaaaccacactgagaaaaacataaccacttaccttactcaagtctcaccagaaagggttagcccatccaaccaacccacaaccacaccaccaatccacacaaactcagccacaatatcacctaatacaaaatcagaaacacaccatacaacagcacaaaccaaaggcagaacctctactccaacacaaaacaacaagccaagcacaaaaccacgtccaaaaaatccacc------aaaaaaagatgattaccatttcgaagtgttcaacttcgttccctgtagtatatgtggcaacaatcaactctgcaaatccatttgcaaaacaataccaagcaataaaccaaagaaaaaaccaactataaaacccacaaacaaaccacccaccaaaaccacaaacagaagagaccctaaaacactagccaaaacacc------------g------------aaa------------aaagaaa------ccaccattaacc---caacaaaaaaaccaacccccaagaccacagaaagagacaccagcaccccacaatccactgtgctcgacacaaccacatcgaaacacacagaaagagacaccagcacctcacaatccattgcgcttgacacaaccacatcaaaacacacaatccaacggcaatccctctactcaaccaccctcgaaaacacaccaaactccacacaaacacccacagcatccgagccctctacatcaaattccacctaaaaactccagtcatatgcttag
>KU950618||RSVB/USA/TH_10246/2012
atgtccaaaaacaagaatcaacgcactgccaggactctagaaaagacctgggatactcttaatcatctaattgtaatatcttcttgtttatacaaattaaatttaaaatctatagcacaaatagcactatcagttttggcaatgataatctcaacctctctcataattgcagccataatatttatcatctctgctaatcacaaagttacactaacaactgtcacagttcaaacaataaaaaaccacactgagaaaaacataaccacttaccttactcaagtctcaccagaaagggttagcccatccaaccaacccacaaccacaccaccaatccacacaaactcagccacaatatcacctaatacaaaatcagaaacacaccatacaatagcacaaaccaaaggcagaacctctactccaacacagaacaacaagccaagcacaaaaccacgtccaaaaaatccacc------aaaaaaagatgattaccattttgaagtgttcaacttcgttccctgtagtatatgtggcaacaatcaactctgcaaatccatttgcaaaacaataccaggcaataaaccaaagaaaaaaccaactataaaacccacaaacaaaccacccaccaaaaccacaaacaaaagagaccctaaaacactagccaaaacacc------------g------------aaa------------aaagaaa------ccaccattaacc---caacaaaaaaaccaacccccaagaccacagaaagagacaccagcaccccacaatccactgtgctcgacacaaccacatcgaaacacacagaaagagacaccagcacctcacaattcattgcgcttgacacaaccacatcaaaacatacaatccaacagcaatccctctactcaaccaccctcgaaaacacaccaaactccacacaaacacccacagcatccgagccctctacatcaaattccacctaaaaactccagtcatatgcttag
>LC474559||RSV/B/NIID/2472/14|2014
atgtccaaaaacaagaaccaacgcactgccaggactctagaaaagacctgggatactcttaatcatctaattgtaatatcttcttgtttatacaaattaaatttaaaatctatagcacaaatagcactatcagttttggcaatgataatctcaacctctctcataattgcagccataatattcatcatctctgctaatcacaaagttacactaacaactgtcacagttcaaacaataaaaaaccacactgagaaaaacataaccacttaccttactcaagtctcaccagaaagggttagcccatccaaccaacccacaaccacaccaccaatccacacaaactcagccacaatatcacctaatacaaaatcagaaacacaccatacaacagcacaaaccaaaggcagaacctctactccaacacagaacaacaagccaagcacaaaaccacgtccaaaaaatccacc------aaaaaaagatgattaccattttgaagtgttcaacttcgttccctgtagtatatgtggcaacaatcaactctgcaaatccatttgcaaaacaataccaggcaataaaccaaagaaaaaaccaactataaaacccacaaacaaaccacccaccaaaaccacaaacaaaagagaccctaaaacactagccaaaacacc------------g------------aaa------------aaagaaa------ccaccattaacc---caacaaaaaaaccaacccccaagaccacagaaagagacaccagcaccccacaatccactgtgctcgacaaaaccacatcgaaacacacagaaagagacaccagcacctcacaattcattgcgcttgacacaaccacatcaaaacatacaatccaacagcaatccctctactcaaccaccctcgaaaacacaccaaactcaacacaaacacctacagcatccgagccctccacatcaaattccacttaaaaactccagtcatatgcttag
>LC474560||RSV/B/NIID/2474/2014
atgtccaaaaacaagaaccaacgcactgccaggactctagaaaagacctgggatactcttaatcatctaattgtaatatcttcttgtttatacaaattaaatttaaaatctatagcacaaatagcactatcagttttggcaatgataatctcaacctctctcataattgcagccataatattcatcatctctgctaatcacaaagttacactaacaactgtcacagttcaaacaataaaaaaccacactgagaaaaacataaccacttaccttactcaagtctcaccagaaagggttagcccatccaaccaacccacaaccacaccaccaatccacacaaactcagccacaatatcacctaatacaaaatcagaaacacaccatacaacagcacaaatcaaaggcagaacctctactccaacacagaacaacaagccaagcacaaaaccacgtccaaaaaatccacc------aaaaaaagatgattaccattttgaagtgttcaacttcgttccctgtagtatatgtggcaacaatcaactctgcaaatccatttgcaaaacaataccaggcaataaaccaaagaaaaaaccaactataaaacccacaaacaaaccacccaccaaaaccacaaacaaaagagaccctaaaacactagccaaaacacc------------g------------aaa------------aaagaaa------ccaccattaacc---caacaaaaaaaccaacccccaagaccacagaaagagacaccagcaccccacaatccactgtgctcgacaaaaccacatcgaaacacacagaaagagacaccagcacctcacaattcattgcgcttgacacaaccacatcaaaacatacaatccaacagcaatccctctactcaaccaccctcgaaaacacaccaaactcaacacaaacacctacagcatccgagccctccacatcaaattccacctaaaaactccagtcatatgcttag
>KU950613||RSVB/USA/TH_10646/2013
atgtccaaaaacaagaatcaacgcactgccaggactctagaaaagacctgggatactcttaatcatctaattgtaatatcctcttgtttatacaaattaaatttaaaatctatagcacaaatagcactatcagttttggcaatgataatctcaacctctctcataattgcagccataatattcatcatctctgctaatcacaaagttacactaacaactgtcacagttcaaacaataaaaaaccacactgagaaaaacataaccacttaccttactcaagtctcaccagaaagggttagcccatccaaccaacccacaaccacaccaccaatccacacaaactcagccacaatatcacctaatacaaaatcagaaacacaccatacaacagcacaaaccaaaggcagaacctctactccaacacagaacaacaagccaagcacaaaaccacgtccaaaaaatccacc------aaaaaaagatgattaccattttgaagtgttcaacttcgttccctgtagtatatgtggcaacaatcaactctgcaaatccatttgcaaaacaataccaagcaataaaccaaagaaaaaaccaactataaaacccacaaacaaaccacccaccaaaaccacaaacaaaagagaccccaaaacactagccaaaacacc------------g------------aaa------------aaagaaa------ccaccattaacc---caacaaaaaaaccaacccccaagaccacagaaagagacaccagcaccccacaatccactgtgctcgacacaaccacatcgaaacacacagaaagagacaccagcacctcacaatccattgcgcttgacacaaccacatcaaaacacacaatccaacagcaatccctctactcaaccacccccgaaaacacaccaaactccacacaaacacccacagcatccgagccctctacatcaaattccacctaaaaactccagtcatatgcttag
>KU950578||RSVB/USA/TH_10421/2013
atgtccaaaaacaagaatcaacgcactgccaggactctagaaaagacctgggatactcttaatcatctaattgtaatatcctcttgtttatacaaattaaatttaaaatctatagcacaaatagcactatcagttttggcaatgataatctcaacctctctcataattgcagccataatattcatcatctctgctaatcacaaagttacactaacaactgtcacagttcaaacaataaaaaaccacactgagaaaaacataaccacttatcttactcaagtctcaccagaaagggttagcccatccaaccaacccacaaccacaccaccaatccacacaaactcagccacaatatcacctaatacaaaatcagaaacacaccatacaacagcacaaaccaaaggcagaacctctactccaacacagaacaacaagccaagcacaaaaccacgtccaaaaaatccacc------aaaaaaagatgattaccattttgaagtgttcaacttcgttccctgtagtatatgtggcaacaatcaactctgcaaatccatttgcaaaacaataccaagcaataaaccaaagaaaaaaccaactataaaacccacaaacaaaccacccaccaaaaccacaaacaaaagagaccctaaaacactagccaaaacacc------------g------------aaa------------aaagaaa------ccaccattaacc---caacaaaaaaaccaacccccaagaccacagaaagagacaccagcaccccacaatccactgtgctcgacacaaccacatcgaaacacacagaaagagacaccagcacctcacaatccattgcgcttgacacaaccacatcaaaacacacaatccaacagcaatccctctactcaaccacccccgaaaacacaccaaactccacacaaacacccacagcatccgagccctctacatcaaattccacctaaaaactccagtcatatgcttag
>KU950477||RSVB/USA/TH_10566/2014
atgtccaaaaacaagaatcaacgcactgccaggactctagaaaagacctgggatactcttaatcatctaattgtaatatcctcttgtttatacaaattaaatttaaaatctatagcacaaatagcactgtcagttttggcaatgataatctcaacctctctcataattgcagccataatattcatcatctctgctaatcacaaagttacactaacaactgtcacagttcaaacaataaaaaaccacactgagaaaaacataaccacttaccttactcaagtctcaccagaaagggttagcccatccaaccaacccacaaccacaccaccaatccacacaaactcagccacaatatcacctaatacaaaatcagaaacacaccatacaacagcacaaaccaaaggcagaacctctactccaacacagaacaacaagccaagcacaaaaccacgtccaaaaaatccacc------aaaaaaagatgattaccattttgaagtgttcaacttcgttccctgtagtatatgtggcaacaatcaactctgcaaatccatttgcaaaacaataccaagcaataaaccaaagaaaaaaccaactataaaacccacaaacaaaccacccaccaaaaccacaaacaaaagagaccctaaaacactagccaaaacacc------------g------------aaa------------aaagaaa------ccaccattaacc---caacaaaaaaaccaacccccaagaccacagaaagagacaccagcaccccacaatccactgtgctcgacacaaccacatcgaaacacacagaaagagacaccagcacctcacaatccattgcgcttgacacaaccacatcaaaacacacaatccaacagcaatccctctactcaaccacccccgaaaacacaccaaactccacacaaacacccacagcatccgagccctctacatcaaattccacctaaaaactccagtcatatgcttag
>KU950530||RSVB/USA/TH_10584/2014
atgtccaaaaacaagaatcaacgcactgccaggactctagaaaagacctgggatactcttaatcatctaattgtaatatcctcttgtttatacaaattaaatttaaaatctatagcacaaatagcactatcagttttggcaatgataatctcaacctctctcataattgcagccataatattcatcatctctgctaatcacaaagttacactaacaactgtcacagttcaaacgataaaaaaccacactgagaaaaacataaccacttaccttactcaagtctcaccagaaagggttagcccatccaaccaacccacaaccacaccaccaatccacacaaactcagccacaatatcacctaatacaaaatcagaaacacaccatacaacagcacaaaccaaaggcagaacctctactccaacacagaacaacaagccaagcacaaaaccacgtccaaaaaatccacc------aaaaaaagatgattaccattttgaagtgttcaacttcgttccctgtagtatatgtggcaacaatcaactctgcaaatccatttgcaaaacaataccaagcaataaaccaaagaaaaaaccaactataaaacccacaaacaaaccacccaccaaaaccacaaacaaaagagaccctaaaacactagccaaaacacc------------g------------aaa------------aaagaaa------ccaccattaacc---caacaaaaaaaccaacccccaagaccacagaaagagacaccagcaccccacaatccactgtgctcgacacaaccacaccgaaacacacagaaagagacaccagcacctcacaatccattgcgcttgacacaaccacatcaaaacacacaatccaacagcaatccctctactcaaccacccccgaaaacacaccaaactccacacaaacacccacagcatccgagccctctacatcaaattccacctaaaaactccagtcatatgcttag
>KU950494||RSVB/USA/TH_10653/2013
atgtccaaaaacaagaatcaacgcactgccaggactctagaaaagacctgggatactcttaatcatctaattgtaatatcctcttgtttatacaaattaaatttaaaatctatagcacaaatagcactatcagttttggcaatgataatctcaacctctctcataattgcagccataatattcatcatctctgctaatcacaaagttacactaacaactgtcacagttcaaacgataaaaaaccacactgagaaaaacataaccacttaccttactcaagtctcaccagaaagggttagcccatccaaccaacccacaaccacaccaccaatccacacaaactcagccacaatatcacctaatacaaaatcagaaacacaccatacaacagcacaaaccaaaggcagaacctctactccaacacagaacaacaagccaagcacaaaaccacgtccaaaaaatccacc------aaaaaaagatgattaccattttgaagtgttcaacttcgttccctgtagtatatgtggcaacaatcaactctgcaaatccatttgcaaaacaataccaagcaataaaccaaagaaaaaaccaactataaaacccacaaacaaaccacccaccaaaaccacaaacaaaagagaccctaaaacactagccaaaacacc------------g------------aaa------------aaagaaa------ccaccattaacc---caacaaaaaaaccaacccccaagaccacagaaagagacaccagcaccccacaatccactgtgctcgacacaaccacaccgaaacacacagaaagagacaccagcacctcacaatccattgcgcttgacacaaccacatcaaaacacacaatccaacagcaatccctctactcaaccacccccgaaaacacaccaaactccacacaaacacccacagcatccgagccctccacatcaaattccacctaaaaactccagtcatatgcttag
>KU950496||RSVB/USA/TH_10648/2013
atgtccaaaaacaagaatcaacgcactgccaggactctagaaaagacctgggatactcttaatcatctaattgtaatatcctcttgtttatacaaattaaatttaaaatctatagcacaaatagcactatcagttttggcaatgataatctcaacctctctcataattgcagccataatattcatcatctctgctaatcacaaagttacactaacaactgtcacagttcaaacaataaaaaaccacactgagaaaaacataaccacttatcttactcaagtctcaccagaaagggttagcccatccaaccaacccacaaccacaccaccaatccacacaaactcagccacaatatcacctaatacaaaatcagaaacacaccatacaacagcacaaaccaaaggcagaacctctactccaacacagaacaacaagccaagaacaaaaccacgtccaaaaaatccacc------aaaaaaagatgattaccattttgaagtgttcaacttcgttccctgtagtatatgtggcaacaatcaactctgcaaatccatttgcaaaacaataccaagcaataaaccaaagaaaaaaccaactataaaacccacaaacaaaccacccaccaaaaccacaaacaaaagagaccctaaaacactagccaaaacacc------------g------------aaa------------aaagaaa------ccaccattaacc---caacaaaaaaaccaacccccaagaccacagaaagagacaccagcaccccacaatccactgtgctcgacacaaccacatcgaaacacacagaaagagacactagcacctcacaatccattgcgcttgacacaaccacatcaaaacacacaatccaacagcaatccctctactcaaccacccccgaaaacacaccaaactccacacaaacacccacagcatccgagccctctacatcaaattccacctaaaaactccagtcatatgcttag
>KU950552||RSVB/USA/TH_10535/2013
atgtccaaaaacaagaatcaacgcactgccaggactctagaaaagacctgggatactcttaatcatctaattgtaatatcctcttgtttatacaaattaaatttaaaatctatagcacaaatagcactatcagttttggcaatgataatctcaacctctctcataattgcagccataatattcatcatctctgctaatcacaaagttacactaacaactgtcacagttcaaacaataaaaaaccacactgagaaaaacataaccacttaccttactcaagtctcaccagaaagggttagcccatccaaccaacccacaaccacaccaccaatccacacaaactcagccacaatatcacctaatacaaaatcagaaacacaccatacaacagcacaaaccaaaggcagaacctctactccaacacagaacaacaagccaagcacaaaaccacgtccaaaaaatccacc------aaaaaaagatgattaccattttgaagtgttcaacttcgttccctgtagtatatgtggcaacaatcaactctgcaaatccatttgcaaaacaataccaagcaataaaccaaagaaaaaaccaactataaaacccacaaacaaaccacccaccaaaaccacaaacaaaagagaccctaaaacactagccaaaacacc------------g------------aaa------------aaagaaa------ccaccattaacc---caacaaaaaaaccaacccccaagaccacagaaagagacaccagcaccccacaatccactgtgctcgacacaaccacatcgaaacacacagaaagagacaccagcacctcacaatccattgcgcttgacacaaccacatcaaaacacacaatccaacagcaatccctctactcaaccacccccgaaaacacaccaaactccacacaaacacccacagcatccgagccctctacatcaaattccacctaaaaactccagtcatatgcttag
>KY249658|RSVB/England167/2014
atgtccaaaaacaagaatcaacgcactgccaggactctagaaaagacctgggatactcttaatcatctaattgtaatatcctcttgtttatacaaattaaatttaaaatctatagcacaaatagcactatcagttttggcaatgataatctcaacctctctcataattgcagccataatattcatcatctctgctaatcacaaagttacactaacaactgtcacagttcaaacaataaaaaaccacactgagaaaaacataaccacttaccttactcaagtcccaccagaaagggttagcccatccaaccaacccacaaccacaccaccaatccacacaaactcagccacaatatcacctaatacaaaatcagaaacacaccatacaacagcacaaaccaaaggcagaacctctactccaacacagaacaacaagccaagcacaaaaccacgtccaaaaaatccacc------aaaaaaagatgattaccattttgaagtgttcaacttcgttccctgtagtatatgtggcaacaatcaactctgcaaatccatttgcaaaacaataccaagcaataaaccaaagaaaaaaccaactataaaacccacaaacaaaccacccaccaaaaccacaaacaaaagagaccctaaaacactagccaaaacacc------------a------------aaa------------aaagaaa------ccaccattaacc---caacaaaaaaaccaacccccaagaccacagaaagagacaccagcaccccacaatccactgtgctcgacacaaccacatcgaaacacacagaaagagacaccagcacctcacaatccattgcgcttgacacaactacatcaaaacacacaatccaacagcaatccctctactcaaccaccctcgaaaacacaccaaactccgcacaaacacccacagcatccgagccctctacatcaaattccacctaaaaactccagtcatatgcttag
>KU950504||RSVB/USA/TH_10388/2013
atgtccaaaaacaagaatcaacgcactgccaggactctagaaaagacctgggatactcttaatcatctaattgtaatatcctcttgtttatacaaattaaatttaaaatctatagcacaaatagcactatcagttttggcaatgataatctcaacctctctcataattgcagccataatattcatcatctctgctaatcacaaagttacactaacaactgtcacagttcaaacaataaaaaaccacactgagaaaaacataaccacttaccttactcaagtctcaccagaaaaggttagcccatccaaccaacccacaaccacaccaccaatccacacaaactcagccacaatatcacctaatacaaaatcagaaacacaccatacaacagcacaaaccaaaggcagaacctctactccaacacagaacaacaagccaagcacaaaaccacgtccaaaaaatccacc------aaaaaaagatgattaccattttgaagtgttcaacttcgttccctgtagtatatgtggcaacaatcaactctgcaaatccatttgcaaaacaataccaagcaataaaccaaagaaaaaaccaactataaaacccacaaacaaaccaaccaccaaaaccacaaacaaaagagaccctaaaacactagccaaaacacc------------g------------aaa------------aaagaaa------ccaccattaacc---caacaaaaaaaccaacccccaagaccacagaaagagacaccagcaccccacaatccactgtgctcgacacaaccacatcgaaacacacagaaagagacaccagcaccccacaatccactgcgcttgacacaaccacatcaaaacacacaatccaacagcaatccttctactcaaccaccctcgaaaacacaccaaactccacacaaacacccacagcatccgagccctctacatcaaattccacctaaaaactccagtcatatgcttag
>KU950691||RSVB/USA/TH_10467/2013
atgtccaaaaacaagaatcaacgcactgccaggactctagaaaagacctgggatactcttaatcatctaattgtaatatcctcttgtttatacaaattaaatttaaaatctatagcacaaatagcactatcagttttggcaatgataatctcaacctctctcataattgcagccataatattcatcatctctgctaatcacaaagttacactaacaactgtcacagttcaaacaataaaaaaccacactgagaaaaacataaccacttaccttactcaagtctcaccagaaaaggttagcccatccaaccaacccacaaccacaccaccaatccacacaaactcagccacaatatcacctaatacaaaatcagaaacacaccatacaacagcacaaaccaaaggcagaacctctactccaacacagaacaacaagccaagcacaaaaccacgtccaaaaaatccacc------aaaaaaagatgattaccattttgaagtgttcaacttcgttccctgtaatatatgtggcaacaatcaactctgcaaatccatttgcaaaacaataccaagcaataaaccaaagaaaaaaccaactataaaacccacaaacaaaccaaccaccaaaaccacaaacaaaagagaccctaaaacactagccaaaacacc------------g------------aaa------------aaagaaa------ccaccattaacc---caacaaaaaaaccaacccccaagaccacagaaagagacaccagcaccccacaatccactgtgctcgacacaaccacatcgaaacacacagaaagagacaccagcaccccacaatccactgcgcttgacacaaccacatcaaaacacacaatccaacagcaatccttctactcaaccaccctcgaaaacacaccaaactccacacaaacacccacagcatccgagccctctacatcaaattccacctaaaaactccagtcatatgcttag
>KU950516||RSVB/USA/TH_10304/2013
atgtccaaaaacaagaatcaacgcactgccaggactctagaaaagacctgggatactcttaatcatctaattgtaatatcctcttgtttatacaaattaaatttaaaatctatagcacaaatagcactatcagttttggcaatgataatctcaacctctctcataattgcagccataatattcatcatctctgctaatcacaaagttacactaacaactgtcacagttcaaacaataaaaaaccacactgagaaaaacataaccacttaccttactcaagtctcaccagaaaaggttagcccatccaaccaacccacaaccacaccaccaatccacacaaactcagccacaatatcacctaatacaaaatcagaaacacaccatacaacagcacaaaccaaaggcagaacctctactccaacacagaacaacaagccaagcacaaaaccacgtccaaaaaatccacc------aaaaaaagatgattaccattttgaagtgttcaacttcgttccctgtagtatatgtggcaacaatcaactctgcaaatccatttgcaaaacaataccaagcaataaaccaaagaaaaaaccaactataaaacccacaaacaaaccaaccaccaaaaccacaaacaaaagagaccctaaaacactagccaaaacacc------------g------------aaa------------aaagaaa------ccaccattaacc---caacaaaaaaaccaacccccaagaccacagaaagagacaccagcaccccacaatccactgtgctcgacacaaccacatcgaaacacacagaaagagacaccagcaccccacaatccactgcgcttgacacaaccacatcaaaacacacaatccaacagcaatccttctactcaaccaccctcgaaaacacaccaaactccacacaaacacccacagcatccgagccctctacatcaaattccacctaaaaactccagtcatatgcttag
>KU950466||RSVB/USA/TH_10488/2013
atgtccaaaaacaagaatcaacgcactgccaggactctagaaaagacctgggatactcttaatcatctaattgtaatatcctcttgtttatacaaattaaatttaaaatctatagcacaaatagcactatcagttttggcaatgataatctcaacctctctcataattgcagccataatattcatcatctctgctaatcacaaagttacactaacaactgtcacagttcaaacaataaaaaaccacactgagaaaaacataaccacttaccttactcaagtctcaccagaaaaggttagcccatccaaccaacccacaaccacaccaccaatccacacaaactcagccacaatatcacctaatacaaaatcagaaacacaccatacaacagcacaaaccaaaggcagaacctctactccaacacagaacaacaagccaagcacaaaaccacgtccaaaaaatccacc------aaaaaaagatgattaccattttgaagtgttcaacttcgttccctgtagtatatgtggcaacaatcaactctgcaaatccatttgcaaaacaataccaagcaataaaccaaagaaaaaaccaactataaaacccacaaacaaaccaaccaccaaaaccacaaacaaaagagaccccaaaacactagccaaaacacc------------g------------aaa------------aaagaaa------ccaccattaacc---caacaaaaaaaccaacccccaagaccacagaaagagacaccagcaccccacaatccactgtgctcgacacaaccacatcgaaacacacagaaagagacaccagcaccccacaatccactgcgcttgacacaaccacatcaaaacacacaatccaacagcaatccttctactcaaccaccctcgaaaacacaccaaactccacacaaacacccacagcatccgagccctctacatcaaattccacctaaaaactccagtcatatgcttag
>KU950525||RSVB/USA/TH_10300/2014
atgtccaaaaacaagaatcaacgcactgccaggactctagaaaagacctgggatactcttaatcatctaattgtaatatcctcttgtttatacaaattaaatttaaaatctatagcacaaatagcactatcagttttggcaatgataatctcaacctctctcataattgcagccataatattcatcatctctgctaatcacaaagttacactaacaactgtcacagttcaaacaataaaaaaccacactgagaaaaacataaccacttaccttactcaagtctcaccagaaaaggttagcccatccaaccaacccacaaccacaccaccaatccacacaaactcagccacaatatcacctaatacaaaatcagaaacacaccatacaacagcacaaaccaaaggcagaacctctactccaacacagaacaacaagccaagcacaaaaccacgtccaaaaaatccacc------aaaaaaagatgattaccattttgaagtgttcaacttcgttccctgtagtatatgtggcaacaatcaactctgcaaatccatttgcaaaacaataccaagcaataaaccaaagaaaaaaccaactataaaacccacaaacaaaccaaccaccaaaaccacaaacaaaagagaccctaaaacactagccaaaacacc------------g------------aaa------------aaagaaa------ccaccattaacc---caacaaaaaaaccaacccccaagaccacagaaagagacaccagcaccccacaatccactgtgctcgacacaaccacatcgaaacacacagaaagagacaccagcaccccacaatccactgcgcttgacacaaccacatcaaaacacacaatccaacagcaatccttctactcaaccaccctcgaaaacacaccaaactccacacaaacacccacagcatccgagccctctacatcaaattccacctaaaaactccagtcatatgcttag
>KU950495||RSVB/USA/TH_10560/2013
atgtccaaaaacaagaatcaacgcactgccaggactctagaaaagacctgggatactcttaatcatctaattgtaatatcctcttgtttatacaaattaaatttaaaatctatagcacaaatagcactatcagttttggcaatgataatctcaacctctctcataattgcagccataatattcatcatctctgctaatcacaaagttacactaacaactgtcacagttcaaacaataaaaaaccacactgagaaaaacataaccacttaccttactcaagtctcaccagaaaaggttagcccatccaaccaacccacaaccacaccaccaatccacacaaattcagccacaatatcacctaatacaaaatcagaaacacaccatacaacagcacaaaccaaaggcagaacctctactccaacacagaacaacaagccaagcacaaaaccacgtccaaaaaatccacc------aaaaaaagatgattaccattttgaagtgttcaacttcgttccctgtagtatatgtggcaacaatcaactctgcaaatccatttgcaaaacaataccaagcaataaaccaaagaaaaaaccaactataaaacccacaaacaaaccaaccaccaaaaccacaaacaaaagagaccctaaaacactagccaaaacacc------------g------------aaa------------aaagaaa------ccaccattaacc---caacaaaaaaaccaacccccaagaccacagaaagagacaccagcaccccacaatccactgtgctcgacacaaccacatcgaaacacacagaaagagacaccagcaccccacaatccactgcgcttgacacaaccacatcaaaacacacaatccaacagcaatccttctactcaaccaccctcgaaaacacaccaaactccacacaaacacccacagcatccgagccctctacatcaaattccacctaaaaactccagtcatatgcttag
>KU950481||RSVB/USA/TH_10628/2013
atgtccaaaaacaagaatcaacgcactgccaggactctagaaaagacctgggatactcttaatcatctaattgtaatatcctcttgtttatacaaattaaatttaaaatctatagcacaaatagcactatcagttttggcaatgataatctcaacctctctcataattgcagccataatattcatcatctctgctaatcacaaagttacactaacaactgtcacagttcaaacaataaaaaaccacactgagaaaaacataaccacttaccttactcaagtctcaccagaaaaggttagcccatccaaccaacccacaaccacaccaccaatccacacaaactcagccacaatatcacctaatacaaaatcagaaacacaccatacaacagcacaaaccaaaggcagaacctctactccaacacagaacaacaagccaagcacaaaaccacgtccaaaaaatccacc------aaaaaaagatgattaccattttgaagtgttcaacttcgttccctgtagtatatgtggcaacaatcaactctgcaaatccatttgcaaaacaataccaagcaataaaccaaagaaaaaaccaactataaaacccacaaacaaaccaaccaccaaaaccacaaacaaaagagaccctaaaacactagccaaaacacc------------g------------aaa------------aaagaaa------ccaccattaacc---caacaaaaaaaccaacccccaagaccacagaaagagacaccagcaccccacaatccactgtgctcgacacaaccacatcgaaacacacagaaagagacaccagcaccccacaatccactgcgcttgacacaaccacatcaaaacacacaatccaacagcaatccttctactcaaccaccctcgaaaacacaccaaactccacacaaacacccacagcatccgagccctctacatcaaattccacctaaaaactccagtcatatgcttag
>KU950463||RSVB/USA/TH_10357/2013
atgtccaaaaacaagaatcaacgcactgccaggactctagaaaagacctgggatactcttaatcatctaattgtaatatcctcttgtttatacaaattaaatttaaaatctatagcacaaatagcactatcagttttggcaatgataatctcaacctctctcataattgcagccataatattcatcatctctgctaatcacaaagttacactaacaactgtcacagttcaaacaataaaaaaccacactgagaaaaacataaccacttaccttactcaagtctcaccagaaaaggttagcccatccaaccaacccacaaccacaccaccaatccacacaaactcagccacaatatcacctaatacaaaatcagaaacacaccatacaacagcacaaaccaaaggcagaacctctactccaacacagaacaacaagccaagcacaaaaccacgtccaaaaaatccacc------aaaaaaagatgattaccattttgaagtgttcaacttcgttccctgtagtatatgtggcaacaatcaattctgcaaatccatttgcaaaacaataccaagcaataaaccaaagaaaaaaccaactataaaacccacaaacaaaccaaccaccaaaaccacaaacaaaagagaccctaaaacactagccaaaacacc------------g------------aaa------------aaagaaa------ccaccattaacc---caacaaaaaaaccaacccccaagaccacagaaagagacaccagcaccccacaatccactgtgctcgacacaaccacatcgaaacacacagaaagagacaccagcaccccacaatccactgcgcttgacacaaccacatcaaaacacacaatccaacagcaatccttctactcaaccaccctcgaaaacacaccaaactccacacaaacacccacagcatccgagccctctacatcaaattccacctaaaaactccagtcatatgcttag
>KU950497||RSVB/USA/TH_10416/2013
atgtccaaaaacaagaatcaacgcactgccaggactctagaaaagacctgggatactcttaatcatctaattgtaatatcctcttgtttatacaaattaaatttaaaatctatagcacaaatagcactatcagttttggcaatgataatctcaacctctctcataattgcagccataatattcatcatctctgctaatcacaaagttacactaacaactgtcacagttcaaacaataaaaaaccacactgagaaaaacataaccacttaccttactcaagtctcaccagaaagggttagcccatccaaccaacccacaaccacaccaccaatccacacaaactcagccacaatatcacctaatacaaaatcagaaacacaccatacaacagcacaaaccaaaggcagaacctctactccaacacagaacaacaagccaagcacaaaaccacgtccaaaaaatccacc------aaaaaaagatgattaccattttgaagtgttcaacttcgttccctgtagtatatgtggcaacaatcaactctgcaaatccatttgcaaaacaataccaagcaataaaccaaagaaaaaaccaactataaaacccacaaacaaaccaaccaccaaaaccacaaacaaaagagaccctaaaacactagccaaaacacc------------g------------aaa------------aaagaaa------ccaccattaacc---caacaaaaaaaccaacccccaagaccacagaaagagacaccagcaccccacaatccactgtgctcgacacaaccacatcgaaacacacagaaagagacaccagcaccccacaatccactgcgcttgacacaaccacatcaaaacacacaatccaacagcaatccttctactcaaccaccctcgaaaacacaccaaactccacacaaacacccacagcatccgagccctctacatcaaattccacctaaaaactccagtcatatgcttag
>KU950510||RSVB/USA/TH_10370/2013
atgtccaaaaacaagaatcaacgcactgccaggactctagaaaagacctgggatactcttaatcatctaattgtaatatcctcttgtttatacaaattaaatttaaaatctatagcacaaatagcactatcagttttggcaatgataatctcaacctctctcataattgcagccataatattcatcatctctgctaatcacaaagttacactaacaactgtcacagttcaaacaataaaaaaccacactgagaaaaacataaccacttaccttactcaagtctcaccagaaagggttagcccatccaaccaacccacaaccacaccaccaatccacacaaactcagccacaatatcacctaatacaaaatcagaaacacaccatacaacagcacaaaccaaaggcagaacctctactccaacacagaacaacaagccaagcacaaaaccacgtccaaaaaatccacc------aaaaaaagatgattaccattttgaagtgttcaacttcgttccctgtagtatatgtggcaacaatcaactctgcaaatccatttgcaaaacaataccaagcaataaaccaaagaaaaaaccaactataaaacccacaaacaaaccaaccaccaaaaccacaaacaaaagagaccctaaaacactagccaaaacacc------------g------------aaa------------aaagaaa------ccaccattaacc---caacaaaaaaaccaacccccaagaccacagaaagagacaccagcaccccacaatccactgtgctcgacacaaccacatcgaaacacacagaaagagacaccagcaccccacaatccactgcgcttgacacaaccacatcaaaacacacaatccaacagcaatccttctactcaaccaccctcgaaaacacaccaaactccacacaaacacccacagcatccgagccctctacatcaaattccacctaaaaactccagtcatatgcttag
>KU950591||RSVB/USA/TH_10436/2013
atgtccaaaaacaagaatcaacgcactgccaggactctagaaaagacctgggatactcttaatcatctaattgtaatatcctcttgtttatacaaattaaatttaaaatctatagcacaaatagcactatcagttttggcaatgataatctcaacctctctcataattgcagccataatattcatcatctctgctaatcacaaagttacactaacaactgtcacagttcaaacaataaaaaaccacactgagaaaaacataaccacttaccttactcaagtctcaccagaaaaggttagcccatccaaccaacccacaaccacaccaccaatccacacaaactcagccacaatatcacctaatacaaaatcagaaacacaccatacaacagcacaaaccaaaggcagaacctctactccaacacagaacaacaagccaagcacaaaaccacgtccaaaaaatccacc------aaaaaaagatgattaccattttgaagtgttcaacttcgttccctgtagtatatgtggcaacaatcaactctgcaaatccatttgcaaaacaataccaagcaataaaccaaagaaaaaaccaactataaaacccacaaacaaaccaaccaccaaaaccacaaacaaaagagaccctaaaacactagccaaaacacc------------g------------aaa------------aaagaaa------ccaccattaacc---caacaaaaaaaccaacccccaagaccacagaaagagacaccagcaccccacaatccactgtgctcgacacaaccacatcgaaacacacagaaagagacaccagcaccccacaatccactgcgcttgacacaaccacatcaaaacacacaatccaacagcaatccttctactcaaccaccctcgaaaacacaccaaactccacacaaacacccacagcatccgagccctctacatcaaattccacctaaaaactccagtcatatgcttag
>KU950512||RSVB/USA/TH_10598/2013
atgtccaaaaacaagaatcaacgcactgccaggactctagaaaagacctgggatactcttaatcatctaattgtaatatcctcttgtttatacaaattaaatttaaaatctatagcacaaatagcactatcagttttggcaatgataatctcaacctctctcataattgcagccataatattcatcatctctgctaatcacaaagttacactaacaactgtcacagttcaaacaataaaaaaccacactgagaaaaacataaccacttaccttactcaagtctcaccagaaaaggttagcccatccaaccaacccacaaccacaccaccaatccacacaaactcagccacaatatcacctaatacaaaatcagaaacacaccatacaacagcacaaaccaaaggcagaacctctactccaacacagaacaacaagccaagcacaaaaccacgtccaaaaaatccacc------aaaaaaagatgattaccattttgaagtgttcaacttcgttccctgtagtatatgtggcaacaatcaactctgcaaatccatttgcaaaacaataccaagcaataaaccaaagaaaaaaccaactataaaacccacaaacaaaccaaccaccaaaaccacaaacaaaagagaccctaaaacactagccaaaacacc------------g------------aaa------------aaagaaa------ccaccattaacc---caacaaaaaaaccaacccccaagaccacagaaagagacaccagcaccccacaatccactgtgctcgacacaaccacatcgaaacacacagaaagagacaccagcaccccacaatccactgcgcttgacacaaccacatcaaaacacacaatccaacagcaatccttctactcaaccaccctcgaaaacacaccaaactccacacaaacacccacagcatccgagccctctacatcaaattccacctaaaaactccagtcatatgcttag
>KU950482||RSVB/USA/TH_10504/2013
atgtccaaaaacaagaatcaacgcactgccaggactctagaaaagacctgggatactcttaatcatctaattgtaatatcctcttgtttatacaaattaaatttaaaatctatagcacaaatagcactatcagttttggcaatgataatctcaacctctctcataattgcagccataatattcatcatctctgctaatcacaaagttacactaacaactgtcacagttcaaacaataaaaaaccacactgagaaaaacataaccacttaccttactcaagtctcaccagaaaaggttagcccatccaaccaacccacaaccacaccaccaatccacacaaactcagccacaatatcacctaatacaaaatcagaaacacaccatacaacagcacaaaccaaaggcagaacctctactccaacacagaacaacaagccaagcacaaaaccacgtccaaaaaatccacc------aaaaaaagatgattaccattttgaagtgttcaacttcgttccctgtagtatatgtggcaacaatcaactctgcaaatccatttgcaaaacaataccaagcaataaaccaaagaaaaaaccaactataaaacccacaaacaaaccaaccaccaaaaccacaaacaaaagagaccctaaaacactagccaaaacacc------------g------------aaa------------aaagaaa------ccaccattaacc---caacaaaaaaaccaacccccaagaccacagaaagagataccagcaccccacaatccactgtgctcgacacaaccacatcgaaacacacagaaagagacaccagcaccccacaatccactgcgcttgacacaaccacatcaaaacacacaatccaacagcaatccttctactcaaccaccctcgaaaacacaccaaactccacacaaacacccacagcatccgagccctctacatcaaattccacctaaaaactccagtcatatgcttag
>KU950681||RSVB/USA/TH_10501/2013
atgtccaaaaacaagaatcaacgcactgccaggactctagaaaagacctgggatactcttaatcatctaattgtaatatcctcttgtttatacaaattaaatttaaaatctatagcacaaatagcactatcagttttggcaatgataatctcaacctctctcataattgcagccataatattcatcatctctgctaatcacaaagttacactaacaactgtcacagttcaaacaataaaaaaccacactgagaaaaacataaccacttaccttactcaagtctcaccagaaaaggttagcccatccaaccaacccacaaccacaccaccaatccacacaaactcagccacaatatcacctaatacaaaatcagaaacacaccatacaacagcacaaaccaaaggcagaacctctactccaacacagaacaacaagccaagcacaaaaccacgtccaaaaaatccacc------aaaaaaagatgattaccattttgaagtgttcaacttcgttccctgtagtatatgtggcaacaatcaactctgcaaatccatttgcaaaacaataccaagcaataaaccaaagaaaaaaccaactataaaacccacaaacaaaccaaccaccaaaaccacaaacaaaagagaccctaaaacactagccaaaacacc------------g------------aaa------------aaagaaa------ccaccattaacc---caacaaaaaaaccaacccccaagaccacagaaagagacaccagcaccccacaatccactgtgctcgacacaaccacatcgaaacacacagaaagagacaccagcaccccacaatccactgcgcttgacacaaccacatcaaaacacacaatccaacagcaatccttctactcaaccaccctcgaaaacacaccaaactccacacaaacacccacagcatccgagccctctacatcaaattccacctaaaaactccagtcatatgcttag
>KU950476||RSVB/USA/TH_10565/2013
atgtccaaaaacaagaatcaacgcactgccaggactctagaaaagacctgggatactcttaatcatctaattgtaatatcctcttgtttatacaaattaaatttaaaatctatagcacaaatagcactatcagttttggcaatgataatctcaacctctctcataattgcagccataatattcatcatctctgctaatcacaaagttacactaacaactatcacagttcaaacaataaaaaaccacactgagaaaaacataaccacttaccttactcaagtctcaccagaaaaggttagcccatccaaccaacccacaaccacaccaccaatccacacaaactcagccacaatatcacctaatacaaaatcagaaacacaccatacaacagcacaaaccaaaggcagaacctctactccaacacagaacaacaagccaagcacaaaaccacgtccaaaaaatccacc------aaaaaaagatgattaccattttgaagtgttcaacttcgttccctgtagtatatgtggcaacaatcaactctgcaaatccatttgcaaaacaataccaagcaataaaccaaagaaaaaaccaactataaaacccacaaacaaaccaaccaccaaaaccacaaacaaaagagaccctaaaacactagccaaaacacc------------g------------aaa------------aaagaaa------ccaccattaacc---caacaaaaaaaccaacccccaagaccacagaaagagacaccagcaccccacaatccactgtgctcgacacaaccacatcgaaacacacagaaagagacaccagcaccccacaatccactgcgcttgacacaaccacatcaaaacacacaatccaacagcaatccttctactcaaccaccctcgaaaacacaccaaactccacacaaacacccacagcatccgagccctctacatcaaattccacctaaaaactccagtcatatgcttag
>KU950582||RSVB/USA/TH_10391/2013
atgtccaaaaacaagaatcaacgcactgccaggactctagaaaagacctgggatactcttaatcatctaattgtaatatcctcttgtttatacaaattaaatttaaaatctatagcacaaatagcactatcagttttggcaatgataatctcaacctctctcataattgcagccataatattcatcatctctgctaatcacaaagttacactaacaactgtcacagttcaaacaataaaaaaccacactgagaaaaacataaccacttaccttactcaagtctcaccagaaaaggttagcccatccaaccaacccacaaccacaccaccaatccacacaaactcagccacaatatcacctaatacaaaatcagaaacacaccatacaacagcacaaaccaaaggcagaacctctactccaacacagaacaacaagccaagcacaaaaccacgtccaaaaaatccacc------aaaaaaagatgattaccattttgaagtgttcaacttcgttccctgtagtatatgtggcaacaatcaactctgcaaatccatttgcaaaacaataccaagcaataaaccaaagaaaaaaccaactataaaacccacaaacaaaccaaccaccaaaaccacaaacaaaagagaccctaaaacactagccaaaacacc------------g------------aaa------------aaagaaa------ccaccattaacc---caacaaaaaaaccaacccccaagaccacagaaagagacaccagcaccccacaatccactgtgctcgacacaaccacatcgaaacacacagaaagagacaccagcaccccacaatccactgcgcttgacacaaccacatcaaaacacacaatccaacagcaatccttctactcaaccaccctcgaaaacacaccaaactccacacaaacacccacagcatccgagccctctacatcaaattccacctaaaaactccagtcatatgcttag
>KU950678||RSVB/USA/TH_10415/2013
atgtccaaaaacaagaatcaacgcactgccaggactctagaaaagacctgggatactcttaatcatctaattgtaatatcctcttgtttatacaaattaaatttaaaatctatagcacaaatagcactatcagttttggcaatgataatctcaacctctctcataattgcagccataatattcatcatctctgctaatcacaaagttacactaacaactgtcacagttcaaacaataaaaaaccacactgagaaaaacataaccacttaccttactcaagtctcaccagaaaaggttagcccatccaaccaacccacaaccacaccaccaatccacacaaactcagccacaatatcacctaatacaaaatcagaaacacaccatacaacagcacaaaccaaaggcagaacctctactccaacacagaacaacaagccaagcacaaaaccacgtccaaaaaatccacc------aaaaaaagatgattaccattttgaagtgttcaacttcgttccctgtagtatatgtggcaacaatcaactctgcaaatccatttgcaaaacaataccaagcaataaaccaaagaaaaaaccaactataaaacccacaaacaaaccaaccaccaaaaccacaaacaaaagagaccctaaaacactagccaaaacacc------------g------------aaa------------aaagaaa------ccaccattaacc---caacaaaaaaaccaacccccaagaccacagaaagagacaccagcaccccacaatccactgtgctcgacacaaccacatcgaaacacacagaaagagacaccagcaccccacaatccactgcgcttgacacaaccacatcaaaacacacaatccaacagcaatccttctactcaaccaccctcgaaaacacaccaaactccacacaaacacccacagcatccgagccctctacatcaaattccacctaaaaactccagtcatatgcttag
>KU950659||RSVB/USA/TH_10556/2013
atgtccaaaaacaagaatcaacgcactgccaggactctagaaaagacctgggatactcttaatcatctaattgtaatatcctcttgtttatacaaattaaatttaaaatctatagcacaaatagcactatcagttttggcaatgataatctcaacctctctcataattgcagccataatattcatcatctctgctaatcacaaagttacactaacaactgtcacagttcaaacaataaaaaaccacactgagaaaaacataaccacttaccttactcaagtctcaccagaaaaggttagcccatccaaccaacccacaaccacaccaccaatccacacaaactcagccacaatatcacctaatacaaaatcagaaacacaccatacaacagcacaaaccaaaggcagaacctctactccaacacagaacaacaagccaagcacaaaaccacgtccaaaaaatccacc------aaaaaaagatgattaccattttgaagtgttcaacttcgttccctgtagtatatgtggcaacaatcaactctgcaaatccatttgcaaaacaataccaagcaataaaccaaagaaaaaaccaactataaaacccacaaacaaaccaaccaccaaaaccacaaacaaaagagaccctaaaacactagccaaaacacc------------g------------aaa------------aaagaaa------ccaccattaacc---caacaaaaaaaccaacccccaagaccacagaaagagacaccagcaccccacaatccactgtgctcgacacaaccacatcgaaacacacagaaagagacaccagcaccccacaatccactgcgcttgacacaaccacatcaaaacacacaatccaacagcaatccttctactcaaccaccctcgaaaacacaccaaactccacacaaacacccacagcatccgagccctctacatcaaattccacctaaaaactccagtcatatgcttag
>KU950462||RSVB/USA/TH_10520/2013
atgtccaaaaacaagaatcaacgcactgccaggactctagaaaagacctgggatactcttaatcatctaattgtaatatcctcttgtttatacaaattaaatttaaaatctatagcacaaatagcactatcagttttggcaatgataatctcaacctctctcataattgcagccataatattcatcatctctgctaatcacaaagttacactaacaactgtcacagttcaaacaataaaaaaccacactgagaaaaacataaccacttaccttactcaagtctcaccagaaaaggttagcccatccaaccaacccacaaccacaccaccaatccacacaaactcagccacaatatcacctaatacaaaatcagaaacacaccatacaacagcacaaaccaaaggcagaacctctactccaacacagaacaacaagccaagcacaaaaccacgtccaaaaaatccacc------aaaaaaagatgattaccattttgaagtgttcaacttcgttccctgtagtatatgtggcaacaatcaactctgcaaatccatttgcaaaacaataccaagcaataaaccaaagaaaaaaccaactataaaacccacaaacaaaccaaccaccaaaaccacaaacaaaagagaccctaaaacactagccaaaacacc------------g------------aaa------------aaagaaa------ccaccattaacc---caacaaaaaaaccaacccccaagaccacagaaagagacaccagcaccccacaatccactgtgctcgacacaaccacatcgaaacacacagaaagagacaccagcaccccacaatccactgcgcttgacacaaccacatcaaaacacacaatccaacagcaatccttctactcaaccaccctcgaaaacacaccaaactccacacaaacacccacagcatccgagccctctacatcaaattccacctaaaaactccagtcatatgcttag
>KU950515||RSVB/USA/TH_10478/2013
atgtccaaaaacaagaatcaacgcactgccaggactctagaaaagacctgggatactcttaatcatctaattgtaatatcctcttgtttatacaaattaaatttaaaatctatagcacaaatagcactatcagttttggcaatgataatctcaacctctctcataattgcagccataatattcatcatctctgctaatcacaaagttacactaacaactatcacagttcaaacaataaaaaaccacactgagaaaaacataaccacttaccttactcaagtctcaccagaaaaggttagcccatccaaccaacccacaaccacaccaccaatccacacaaactcagccacaatatcacctaatacaaaatcagaaacacaccatacaacagcacaaaccaaaggcagaacctctactccaacacagaacaacaagccaagcacaaaaccacgtccaaaaaatccacc------aaaaaaagatgattaccattttgaagtgttcaacttcgttccctgtagtatatgtggcaacaatcaactctgcaaatccatttgcaaaacaataccaagcaataaaccaaagaaaaaaccaactataaaacccacaaacaaaccaaccaccaaaaccacaaacaaaagagaccctaaaacactagccaaaacacc------------g------------aaa------------aaagaaa------ccaccattaacc---caacaaaaaaaccaacccccaagaccacagaaagagacaccagcaccccacaatccactgtgctcgacacaaccacatcgaaacacacagaaagagacaccagcaccccacaatccactgcgcttgacacaaccacatcaaaacacacaatccaacagcaatccttctactcaaccaccctcgaaaacacaccaaactccacacaaacacccacagcatccgagccctctacatcaaattccacctaaaaactccagtcatatgcttag
>KU950580||RSVB/USA/TH_10453/2013
atgtccaaaaacaagaatcaacgcactgccaggactctagaaaagacctgggatactcttaatcatctaattgtaatatcctcttgtttatacaaattaaatttaaaatctatagcacaaatagcactatcagttttggcaatgataatctcaacctctctcataattgcagccataatattcatcatctctgctaatcacaaagttacactaacaactgtcacagttcaaacaataaaaaaccacactgagaaaaacataaccacttaccttactcaagtctcaccagaaaaggttagcccatccaaccaacccacaaccacaccaccaatccacacaaactcagccacaatatcacctaatacaaaatcagaaacacaccatacaacagcacaaaccaaaggcagaacctctactccaacacagaacaacaagccaagcacaaaaccacgtccaaaaaatccacc------aaaaaaagatgattaccattttgaagtgttcaacttcgttccctgtagtatatgtggcaacaatcaactctgcaaatccatttgcaaaacaataccaagcaataaaccaaagaaaaaaccaactataaaacccacaaacaaaccaaccaccaaaaccacaaacaaaagagaccctaaaacactagccaaaacacc------------g------------aaa------------aaagaaa------ccaccattaacc---caacaaaaaaaccaacccccaagaccacagaaagagacaccagcaccccacaatccactgtgctcgacacaaccacatcgaaacacacagaaagagacaccagcaccccacaatccactgcgcttgacacaaccacatcaaaacacacaatccaacagcaatccttctactcaaccaccctcgaaaacacaccaaactccacacaaacacccacagcatccgagccctctacatcaaattccacctaaaaactccagtcatatgcttag
>KU950593||RSVB/USA/TH_10537/2014
atgtccaaaaacaagaatcaacgcactgccaggactctagaaaagacctgggatactcttaatcatctaattgtaatatcctcttgtttatacaaattaaatttaaaatctatagcacaaatagcactatcagttttggcaatgataatctcaacctctctcataattgcagccataatattcatcatctctgctaatcacaaagttacactaacaactgtcacagttcaaacaataaaaaaccacactgagaaaaacataaccacttaccttactcaagtctcaccagaaaaggttagcccatccaaccaacccacaaccacaccaccaatccacacaaactcagccacaatatcacctaatacaaaatcagaaacacaccatacaacagcacaaaccaaaggcagaacctctactccaacacagaacaacaagccaagcacaaaaccacgtccaaaaaatccacc------aaaaaaagatgattaccattttgaagtgttcaacttcgttccctgtagtatatgtggcaacaatcaactctgcaaatccatttgcaaaacaataccaagcaataaaccaaagaaaaaaccaactataaaacccacaaacaaaccaaccaccaaaaccacaaacaaaagagaccctaaaacactagccaaaacacc------------g------------aaa------------aaagaaa------ccaccattaacc---caacaaaaaaaccaacccccaagaccacagaaagagacaccagcaccccacaatccactgtgctcgacacaaccacatcgaaacacacagaaagagacaccagcaccccacaatccactgcgcttgacacaaccacatcaaaacacacaatccaacagcaatccttctactcaaccaccctcgaaaacacaccaaactccacacaaacacccacagcatccgagccctctacatcaaattccacctaaaaactccagtcatatgcttag
>KU950503||RSVB/USA/TH_10459/2013
atgtccaaaaacaagaatcaacgcactgccaggactctagaaaagacctgggatactcttaatcatctaattgtaatatcctcttgtttatacaaattaaatttaaaatctatagcacaaatagcactatcagttttggcaatgataatctcaacctctctcataattgcagccataatattcatcatctctgctaatcacaaagttacactaacaactgtcacagttcaaacaataaaaaaccacactgagaaaaacataaccacttaccttactcaagtctcaccagaaagggttagcccatccaaccaacccacaaccacaccaccaatccacacaaactcagccacaatatcacctaatacaaaatcagaaacacaccatacaacagcacaaaccaaaggcagaacctctactccaacacagaacaacaagccaagcacaaaaccacgtccaaaaaatccacc------aaaaaaagatgattaccattttgaagtgttcaacttcgttccctgtagtatatgtggcaacaatcaactctgcaaatccatttgcaaaacaataccaagcaataaaccaaagaaaaaaccaactataaaacccacaaacaaaccaaccaccaaaaccacaaacaaaagagaccctaaaacactagccaaaacacc------------g------------aaa------------aaagaaa------ccaccattaacc---caacaaaaaaaccaacccccaagaccacagaaagagacaccagcaccccacaatccactgtgctcgacacaaccacatcgaaacacacagaaagagacaccagcaccccgcaatccactgcgcttgacacaaccacatcaaaacacacaatccaacagcaatccttctactcaaccaccctcgaaaacacaccaaactccacacaaacacccacagcatccgagccctctacatcaaattccacctaaaaactccagtcatatgcttag
>KU950532||RSVB/USA/TH_10440/2013
atgtccaaaaacaagaatcaacgcactgccaggactctagaaaagacctgggatactcttaatcatctaattgtaatatcctcttgtttatacaaattaaatttaaaatctatagcacaaatagcactatcagttttggcaatgataatctcaacctctctcataattgcagccataatattcatcatctctgctaatcacaaagttacactaacaactgtcacagttcaaacaataaaaaaccacactgagaaaaacataaccacttaccttactcaagtctcaccagaaaaggttagcccatccaaccaacccacaaccacaccaccaatccacacaaactcagccacaatatcacctaatacaaaatcagaaacacaccatacaacagcacaaaccaaaggcagaacctctactccaacacagaacaacaagccaagcacaaaaccacgtccaaaaaatccacc------aaaaaaagatgattaccattttgaagtgttcaacttcgttccctgtagtatatgtggcaacaatcaactctgcaaatccatttgcaaaacaataccaagcaataaaccaaagaaaaaaccaactataaaacccacaaacaaaccaaccaccaaaaccacaaacaaaagagaccctaaaacactagccaaaacacc------------g------------aaa------------aaagaaa------ccaccattaacc---caacaaaaaaaccaacccccaagaccacagaaagagacaccagcaccccacaatccactgtgctcgacacaaccacatcgaaacacacagaaagagacaccagcaccccacaatccactgcactcgacacaaccacatcaaaacacacaatccaacagcaatccttctactcaaccaccctcgaaaacacaccaaactccacacaaacacccacagcatccgagccctctacatcaaattccacctaaaaactccagtcatatgcttag
>KU950663||RSVB/USA/TH_10619/2013
atgtccaaaaacaagaatcaacgcactgccaggactctagaaaagacctgggatactcttaatcatctaattgtaatatcctcttgtttatacaaattaaatttaaaatctatagcacaaatagcactatcagttttggcaatgataatctcaacctctctcataattgcagccataatattcatcatctctgctaatcacaaagttacactaacaactgtcacagttcaaacaataaaaaaccacactgagaaaaacataaccacttaccttactcaagtctcaccagaaagggttagcccatccaaccaacccacaaccacaccaccaatccacacaaactcagccacaatatcacctaatacaaaatcagaaacacaccatacaacagcacaaaccaaaggcagaacctctactccaacacagaacaacaagccaagcacaaaaccacgtccaaaaaatccacc------aaaaaaagatgattaccattttgaagtgttcaacttcgttccctgtagtatatgtggcaacaatcaactctgcaaatccatttgcaaaacaataccaagcaataaaccaaagaaaaaaccaactataaaacccacaaacaaaccaaccaccaaaatcacaaacaaaagagaccctaaaacactagccaaaacacc------------g------------aaa------------aaagaaa------ccaccattaacc---caacaaaaaaaccaacccccaagaccacagaaagagacaccagcaccccacaatccactgtgctcgacacaaccacatcgaaacacacagaaagagacaccagcaccccacaatccactgcgcttgacacaaccacatcaaaacacacaatccaacagcaatccttctactcaaccaccctcgaaaacacaccaaactccacacaaacacccacagcatccgagccctctacatcaaattccacctaaaaactccagtcatatgcttag
>KU950526||RSVB/USA/TH_10527/2013
atgtccaaaaacaagaatcaacgcactgccaggactctagaaaagacctgggatactcttaatcatctaattgtaatatcctcttgtttatacaaattaaatttaaaatctatagcacaaatagcactatcagttttggcaatgataatctcaacctctctcataattgcagccataatattcatcatctctgctaatcacaaagttacactaacaactgtcacagttcaaacaataaaaaaccacactgagaaaaacataaccacttaccttactcaagtctcaccagaaagggttagcccatccaaccaacccacaaccacaccaccaatccacacaaactcagccacaatatcacctaatacaaaatcagaaacacaccatacaacagcacaaaccaaaggcagaacctctactccaacacagaacaacaagccaagcacaaaaccacgtccaaaaaatccacc------aaaaaaagatgattaccattttgaagtgttcaacttcgttccctgtagtatatgtggcaacaatcaactctgcaaatccatttgcaaaacaataccaagcaataaaccaaagaaaaaaccaactataaaacccacaaacaaaccaaccaccaaaatcacaaacaaaagagaccctaaaacactagccaaaacacc------------g------------aaa------------aaagaaa------ccaccattaacc---caacaaaaaaaccaacccccaagaccacagaaagagacaccagcaccccacaatccactgtgctcgacacaaccacatcgaaacacacagaaagagacaccagcaccccacaatccactgcgcttgacacaaccacatcaaaacacacaatccaacagcaatccttctactcaaccaccctcgaaaacacaccaaactccacacaaacacccacagcatccgagccctctacatcaaattccacctaaaaactccagtcatatgcttag
>KU950478||RSVB/USA/TH_10381/2013
atgtccaaaaacaagaatcaacgcactgccaggactctagaaaagacctgggatactcttaatcatctaattgtaatatcctcttgtttatacaaattaaatttaaaatctatagcacaaatagcactatcagttttggcaatgataatctcaacctctctcataattgcagccataatattcatcatctctgctaatcacaaagttacactaacaactgtcacagttcaaacaataaaaaaccacactgagaaaaacataaccacttaccttactcaagtctcaccagaaagggttagcccatccaaccaacccacaaccacaccaccaatccacacaaactcagccacaatatcacctaatacaaaatcagaaacacaccatacaacagcacaaaccaaaggcagaacctctactccaacacagaacaacaagccaagcacaaaaccacgtccaaaaaatccacc------aaaaaaagatgattaccattttgaagtgttcaacttcgttccctgtagtatatgtggcaacaatcaactctgcaaatccatttgcaaaacaataccaagcaataaaccaaagaaaaaaccaactataaaacccacaaacaaaccaaccaccaaaatcacaaacaaaagagaccctaaaacactagccaaaacacc------------g------------aaa------------aaagaaa------ccaccattaacc---caacaaaaaaaccaacccccaagaccacagaaagagacaccagcaccccacaatccactgtgctcgacacaaccacatcgaaacacacagaaagagacaccagcaccccacaatccactgcgcttgacacaaccacatcaaaacacacaatccaacagcaatccttctactcaaccaccctcgaaaacacaccaaactccacacaaacacccacagcatccgagccctctacatcaaattccacctaaaaactccagtcatatgcttag
>KU950622||RSVB/USA/TH_10451/2013
atgtccaaaaacaagaatcaacgcactgccaggactctagaaaagacctgggatactcttaatcatctaattgtaatatcctcttgtttatacaaattaaatttaaaatctatagcacaaatagcactatcagttttggcaatgataatctcaacctctctcataattgcagccataatattcatcatctctgctaatcacaaagttacactaacaactgtcacagttcaaacaataaaaaaccacactgagaaaaacataaccacttaccttactcaagtctcaccagaaagggttagcccatccaaccaacccacaaccacaccaccaatccacacaaactcagccacaatatcacctaatacaaaatcagaaacacaccatacaacagcacaaactaaaggcagaacctctactccaacacagaacaacaagccaagcacaaaaccacgtccaaaaaatccacc------aaaaaaagatgattaccattttgaagtgttcaacttcgttccctgtagtatatgtggcaacaatcaactctgcaaatccatttgcaaaacaataccaagcaataaaccaaagaaaaaaccaactataaaacccacaaacaaaccaaccaccaaaatcacaaacaaaagagaccctaaaacactagccaaaacacc------------g------------aaa------------aaagaaa------ccaccattaacc---caacaaaaaaaccaacccccaagaccacagaaagagacaccagcaccccacaatccactgtgctcgacacaaccacatcgaaacacacagaaagagacaccagcaccccacaatccactgcgcttgacacaaccacatcaaaacacacaatccaacagcaatccttctactcaaccaccctcgaaaacacaccaaactccacacaaacacccacagcatccgagccctctacatcaaattccacctaaaaactccagtcatatgcttag
>KU950562||RSVB/USA/TH_10439/2013
atgtccaaaaacaagaatcaacgcactgccaggactctagaaaagacctgggatactcttaatcatctaattgtaatatcctcttgtttatacaaattaaatttaaaatctatagcacaaatagcactatcagttttggcaatgataatctcaacctctctcataattgcagccataatattcatcatctctgctaatcacaaagttacactaacaactgtcacagttcaaacaataaaaaaccacactgagaaaaacataaccacttaccttactcaagtctcaccagaaagggttagcccatccaaccaacccacaaccacaccaccaatccacacaaactcagccacaatatcacctaatacaaaatcagaaacacaccatacaacagcacaaaccaaaggcagaacctctactccaacacagaacaacaagccaagcacaaaaccacgtccaaaaaatccacc------aaaaaaagatgattaccattttgaagtgttcaacttcgttccctgtagtatatgtggcaacaatcaactctgcaaatccatttgcaaaacaataccaagcaataaaccaaagaaaaaaccaactataaaacccacaaacaaaccaaccaccaaaaccacaaacaaaagagaccctaaaacactagccaaaacacc------------g------------aaa------------aaagaaa------ccaccattaacc---caacaaaaaaaccaacccccaagaccacagaaagagacaccagcaccccacaatccactgtgctcgacacaaccacatcgaaacacacagaaagagacaccagcaccccacaatccactgcgcttgacacaaccacatcaaaacacacaatccaacagcaatccttctactcaaccaccctcgaaaacacaccaaactccacacaaacacccacagcatccgagccctctacatcaaattccacctaaaaactccagtcatatgcttag
>KU950630||RSVB/USA/TH_10528/2013
atgtccaaaaacaagaatcaacgcactgccaggactctagaaaagacctgggatactcttaatcatctaattgtaatatcctcttgtttatacaaattaaatttaaaatctatagcacaaatagcactatcagttttggcaatgataatctcaacctctctcataattgcagccataatattcatcatctctgctaatcacaaagttacactaacaactgtcacagttcaaacaataaaaaaccacactgagaaaaacataaccacttaccttactcaagtctcaccagaaagggttagcccatccaaccaacccacaaccacaccaccaatccacacaaactcagccacaatatcacctaatacaaaatcagaaacacaccatacaacagcacaaaccaaaggcagaacctctactccaacacagaacaacaagccaagcacaaaaccacgtccaaaaaatccacc------aaaaaaagatgattaccattttgaagtgttcaacttcgttccctgtagtatatgtggcaacaatcaactctgcaaatccatttgcaaaacaataccaagcaataaaccaaagaaaaaaccaactataaaacccacaaacaaaccaaccaccaaaaccacaaacaaaagagaccctaaaacactagccaaaacacc------------g------------aaa------------aaagaaa------ccaccattaacc---caacaaaaaaaccaacccccaagaccacagaaagagacaccagcaccccacaatccactgtgctcgacacaaccacatcgaaacacacagaaagagacaccagcaccccacaatccactgcgcttgacacaaccacatcaaaacacacaatccaacagcaatccttctactcaaccaccctcgaaaacacaccaaactccacacaaacacccacagcatccgagccctctacatcaaattccacctaaaaactccagtcatatgcttag
>KU950679||RSVB/USA/TH_10395/2013
atgtccaaaaacaagaatcaacgcactgccaggactctagaaaagacctgggatactcttaatcatctaattgtaatatcctcttgtttatacaaattaaatttaaaatctatagcacaaatagcactatcagttttggcaatgataatctcaacctctctcataattgcagccataatattcatcatctctgctaatcacaaagttacactaacaactgtcacagttcaaacaataaaaaaccacactgagaaaaacataaccacttaccttactcaagtctcaccagaaagggttagcccatccaaccaacccacaaccacaccaccaatccacacaaactcagccacaatatcacctaatacaaaatcagaaacacaccatacaacagcacaaaccaaaggcagaacctctactccaacacagaacaacaagccaagcacaaaaccacgtccaaaaaatccacc------aaaaaaagatgattaccattttgaagtgttcaacttcgttccctgtagtatatgtggcaacaatcaactctgcaaatccatttgcaaagcaataccaagcaataaaccaaagaaaaaaccaactataaaacccacaaacaaaccaaccaccaaaaccacaaacaaaagagaccctaaaacactagccaaaacacc------------g------------aaa------------aaagaaa------ccaccattaacc---caacaaaaaaaccaacccccaagaccacagaaagagacaccagcaccccacaatccactgtgctcgacacaaccacatcgaaacacacagaaagagacaccagcaccccacaatccactgcgcttgacacaaccacatcaaaacacacaatccaacagcaatccttctactcaaccaccctcgaaaacacaccaaactccacacaaacacccacagcatccgagccctctacatcaaattccacctaaaaactccagtcatatgcttag
>KU950668||RSVB/USA/TH_10448/2013
atgtccaaaaacaagaatcaacgcactgccaggactctagaaaagacctgggatactcttaatcatctaattgtaatatcctcttgtttatacaaattaaatttaaaatctatagcacaaatagcactatcagttttggcaatgataatctcaacctctctcataattgcagccataatattcatcatctctgctaatcacaaagttacactaacaactgtcacagttcaaacaataaaaaaccacactgagaaaaacataaccacttaccttactcaagtctcaccagaaagggttagcccatccaaccaacccacaaccacaccaccaatccacacaaactcagccacaatatcacctaatacaaaatcagaaacacaccatacaacagcacaaaccaaaggcagaacctctactccaacacagaacaacaagccaagcacaaaaccacgtccaaaaaatccacc------aaaaaaagatgattaccattttgaagtgttcaacttcgttccctgtagtatatgtggcaacaatcaactctgcaaatccatttgcaaaacaataccaagcaataaacaaaagaaaaaaccaactataaaacccacaaacaaaccaaccaccaaaaccacaaacaaaagagaccctaaaacactagccaaaacacc------------g------------aaa------------aaagaaa------ccaccattaacc---caacaaaaaaaccaacccccaagaccacagaaagagacaccagcaccccacaatccactgtgctcgacacaaccacatcgaaacacacagaaagagacaccagcaccccacaatccactgcgcttgacacaaccacatcaaaacacacaatccaacagcaatccttctactcaaccaccctcaaaaacacaccaaactccacacaaacacccacagcatccgagccctctacatcaaattccacctaaaaactccagtcatatgcttag
>KU950648||RSVB/USA/TH_10564/2014
atgtccaaaaacaagaatcaacgcactgccaggactctagaaaagacctgggatactcttaatcatctaattgtaatatcctcttgtttatacaaattaaatttaaaatctatagcacaaatagcactatcagttttggcaatgataatctcaacctctctcataattgcagccataatattcatcatctctgctaatcacaaagttacactaacaactgtcacagttcaaacaataaaaaaccacactgagaaaaacataaccacttaccttactcaagtctcaccagaaagggttagcccatccaaccaacccacaaccacaccaccaatccacacaaactcagccacaatatcacctaatacaaaatcagaaacacaccatacaacagcacaaaccaaaggcagaacctctactccaacacagaacaacaagccaagcacaaaaccacgtccaaaaaatccacc------aaaaaaagatgattaccattttgaagtgttcaacttcgttccctgtagtatatgtggcaacaatcaactctgcaaatccatttgcaaaacaataccaagcaataaaccaaagaaaaaaccaactataaaacccacaaacaaaccaaccaccaaaaccacaaacaaaagagaccctaaaacactagccaaaacacc------------g------------aaa------------aaagaaa------ccaccattaacc---caacaaaaaaaccaacccccaagaccacagaaagagacaccagcaccccacaatccactgtgctcgacacaaccacatcgaaacacacagaaagagacaccagcaccccgcaatccactgcgcttgacacaaccacatcaaaacacacaatccaacagcaatccttctactcaaccaccctcgaaaacacaccaaactccacacaaacacccacagcatccgagccctctacatcaaattccacctaaaaactccagtcatatgcttag
>KU950672||RSVB/USA/TH_10496/2013
atgtccaaaaacaagaatcaacgcactgccaggactctagaaaagacctgggatactcttaatcatctaattgtaatatcctcttgtttatacaaattaaatttaaaatctatagcacaaatagcactatcagttttggcaatgataatctcaacctctctcataattgcagccataatattcatcatctctgctaatcacaaagttacactaacaactgtcacagttcaaacaataaaaaaccacactgagaaaaacataaccacttaccttactcaagtctcaccagaaagggttagcccatccaaccaacccacaaccacaccaccaatccacacaaactcagccacaatatcacctaatacaaaatcagaaacacaccatacaacagcacaaaccaaaggcagaacctctactccaacacagaacaacaagccaagcacaaaaccacgtccaaaaaatccacc------aaaaaaagatgattaccattttgaagtgttcaacttcgttccctgtagtatatgtggcaacaatcaactctgcaaatccatttgcaaaacaataccaagcaataaaccaaagaaaaaaccaactataaaacccacaaacaaaccaaccaccaaaaccacaaacaaaagagaccctaaaacactagccaaaacacc------------g------------aaa------------aaagaaa------ccaccattaacc---caacaaaaaaaccaacccccaagaccacagaaagagacaccagcaccccacaatccactgtgctcgacacaaccacatcgaaacacacagaaagagacaccagcaccccacaatccactgcgcttgacacaaccacatcaaaacacacaatccaacagcaatccttctactcaaccaccctcgaaaacacaccaaactccacacaaacacccacagcatccgagccctctacatcaaattccacctaaaaactccagtcatatgcttag
>KU950534||RSVB/USA/TH_10514/2014
atgtccaaaaacaagaatcaacgcactgccaggactctagaaaagacctgggatactcttaatcatctaattgtaatatcctcttgtttatacaaattaaatttaaaatctatagcacaaatagcactatcagttttggcaatgataatctcaacctctctcataattgcagccataatattcatcatctctgctaatcacaaagttacactaacaactgtcacagttcaaacaataaaaaaccacactgagaaaaacataaccacttaccttactcaagtctcaccagaaaaggttagcccatccaaccaacccacaaccacaccaccaatccacacaaactcagccacaatatcacctaatacaaaatcagaaacacaccatacaacagcacaaaccaaaggcagaacctctactccaacacagaacaacaagccaagcacaaaaccacgtccaaaaaatccacc------aaaaaaagatgattaccattttgaagtgttcaacttcgttccctgtagtatatgtggcaacaatcaactctgcaaatccatttgcaaaacaataccaagcaataaaccaaagaaaaaaccaactataaaacccacaaacaaaccaaccaccaaaaccacaaacaaaagagaccctaaaacactagccaaaacacc------------g------------aaa------------aaagaaa------ccaccattaacc---caacaaaaaaaccaacccccaagaccacagaaagagacaccagcaccccacaatccactgtgctcgacacaaccacatcgaaacacacagaaagagacaccagcaccccacaatccactgcgcttgacacaaccacatcaaaacacacaatccaacagcaatccttctactcaaccaccctcgaaaacacaccaaactccacacaaacacccacagcatccgagccctctacatcaaattccacctaaaaactccagtcatatgcttag
>KU950471||RSVB/USA/TH_10511/2013
atgtccaaaaacaagaatcaacgcactgccaggactctagaaaagacctgggatactcttaatcatctaattgtaatatcctcttgtttatacaaattaaatttaaaatctatagcacaaatagcactatcagttttggcaatgataatctcaacctctctcataattgcagccataatattcatcatctctgctaatcacaaagttacactaacaactgtcacagttcaaacaataaaaaaccacactgagaaaaacataaccacttaccttactcaagtctcaccagaaaaggttagcccatccaaccaacccacaaccacaccaccaatccacacaaactcagccacaatatcacctaatacaaaatcagaaacacaccatacaacagcacaaaccaaaggcagaacctctactccaacacagaacaacaagccaagcacaaaaccacgtccaaaaaatccacc------aaaaaaagatgattaccattttgaagtgttcaacttcgttccctgtagtatatgtggcaacaatcaactctgcaaatccatttgcaaaacaataccaagcaataaaccaaagaaaaaaccaactataaaacccacaaacaaaccaaccaccaaaaccacaaacaaaagagaccctaaaacactagccaaaacacc------------g------------aaa------------aaagaaa------ccaccattaacc---caacaaaaaaaccaacccccaagaccacagaaagagacaccagcaccccacaatccactgtgctcgacacaaccacatcgaaacacacagaaagagacaccagcaccccacaatccactgcgcttgacacaaccacatcaaaacacacaatccaacagcaatccttctactcaaccaccctcgaaaacacaccaaactccacacaaacacccacagcatccgagccctctacatcaaattccacctaaaaactccagtcatatgcttag
>KU950684||RSVB/USA/TH_10515/2013
atgtccaaaaacaagaatcaacgcactgccaggactctagaaaagacctgggatactcttaatcatctaattgtaatatcctcttgtttatacaaattaaatttaaaatctatagcacaaatagcactatcagttttggcaatgataatctcaacctctctcataattgcagccataatattcatcatctctgctaatcacaaagttacactaacaactgtcacagttcaaacaataaaaaaccacactgagaaaaacataaccacttaccttactcaagtctcaccagaaaaggttagcccatccaaccaacccacaaccacaccaccaatccacacaaactcagccacaatatcacctaatacaaaatcagaaacacaccatacaacagcacaaaccaaaggcagaacctctactccaacacagaacaacaagccaagcacaaaaccacgtccaaaaaatccacc------aaaaaaagatgattaccattttgaagtgttcaacttcgttccctgtagtatatgtggcaacaatcaactctgcaaatccatttgcaaaacaataccaagcaataaaccaaagaaaaaaccaactataaaacccacaaacaaaccaaccaccaaaaccacaaacaaaagagaccctaaaacactagccaaaacacc------------g------------aaa------------aaagaaa------ccaccattaacc---caacaaaaaaaccaacccccaagaccacagaaagagacaccagcaccccacaatccactgtgctcgacacaaccacatcgaaacacacagaaagagacaccagcaccccacaatccactgcgcttgacacaaccacatcaaaacacacaatccaacagcaatccttctactcaaccaccctcgaaaacacaccaaactccacacaaacacccacagcatccgagccctctacatcaaattccacctaaaaactccagtcatatgcttag
>KU950689||RSVB/USA/TH_10489/2013
atgtccaaaaacaagaatcaacgcactgccaggactctagaaaagacctgggatactcttaatcatctaattgtaatatcctcttgtttatacaaattaaatttaaaatctatagcacaaatagcactatcagttttggcaatgataatctcaacctctctcataattgcagccataatattcatcatctctgctaatcacaaagttacactaacaactgtcacagttcaaacaataaaaaaccacactgagaaaaacataaccacttaccttactcaagtctcaccagaaagggttagcccatccaaccaacccacaaccacaccaccaatccacacaaactcagccacaatatcacctaatacaaaatcagaaacacaccatacaacagcacaaaccaaaggcagaacctctactccaacacagaacaacaagccaagcacaaaaccacgtccaaaaaatccacc------aaaaaaagatgattaccattttgaagtgttcaacttcgttccctgtagtatatgtggcaacaatcaactctgcaaatccatttgcaaaacaataccaagcaataaaccaaagaaaaaaccaactataaaacccacaaacaaaccaaccaccaaaatcacaaacaaaagagaccctaaaacactagccaaaacacc------------g------------aaa------------aaagaaa------ccaccattaacc---caacaaaaaaaccaactcccaagaccacagaaagagacaccagcaccccacaatccactgtgctcgacacaaccacatcgaaacacacagaaagagacaccagcaccccacaatccactgcgcttgacacaaccacatcaaaacacacaatccaacagcaatccttctactcaaccaccctcgaaaacacaccaaactccacacaaacacccacagcatccgagccctccacatcaaactccacctaaaaactccagtcatatgcttag
>KU950606||RSVB/USA/TH_10490/2013
atgtccaaaaacaagaatcaacgcactgccaggactctagaaaagacctgggatactcttaatcatctaattgtaatatcctcttgtttatacaaattaaatttaaaatctatagcacaaatagcactatcagttttggcaatgataatctcaacctctctcataattgcagccataatattcatcatctctgctaatcacaaagttacactaacaactgtcacagttcaaacaataaaaaaccacactgagaaaaacataaccacttaccttactcaagtctcaccagaaagggttagcccatccaaccaacccacaaccacaccaccaatccacacaaactcagccacaatatcacctaatacaaaatcagaaacacaccatacaacagcacaaaccaaaggcagaacctctactccaacacagaacaacaagccaagcacaaaaccacgtccaaaaaatccacc------aaaaaaagatgattaccattttgaagtgttcaacttcgttccctgtagtatatgtggcaacaatcaactctgcaaatccatttgcaaaacaataccaagcaataaaccaaagaaaaaaccaactataaaacccacaaacaaaccaaccaccaaaatcacaaacaaaagagaccctaaaacactagccaaaacacc------------g------------aaa------------aaagaaa------ccaccattaacc---caacaaaaaaaccaacccccaagaccacagaaagagacaccagcaccccacaatccactgtgctcgacacaaccacatcgaaacacacagaaagagacaccagcaccccacaatccactgcgcttgacacaaccacatcaaaacacacaatccaacagcaatccttctactcaaccaccctcgaaaacacaccaaactccacacaaacacccacagcatccgagccctccacatcaaactccacctaaaaactccagtcatatgcttag
>KU950675||RSVB/USA/TH_10417/2013
atgtccaaaaacaagaatcaacgcactgccaggactctagaaaagacctgggatactcttaatcatctaattgtaatatcctcttgtttatacaaattaaatttaaaatctatagcacaaatagcactatcagttttggcaatgataatctcaacctctctcataattgcagccataatattcatcatctctgctaatcacaaagttacactaacaactgtcacagttcaaacaataaaaaaccacactgagaaaaacataaccacttaccttactcaagtctcaccagaaaaggttagcccatccaaccaacccacaaccacaccaccaatccacacaaactcagccacaatatcacctaatacaaaatcagaaacacaccatacaacagcacaaaccaaaggcagaacctctactccaacacagaacaacaagccaagcacaaaaccacgtccaaaaaatccacc------aaaaaaagatgattaccattttgaagtgttcaacttcgttccctgtagtatatgtggcaacaatcaactctgcaaatccatttgcaaaacaataccaagcaataaaccaaagaaaaaaccaactataaaacccacaaacaaaccaaccaccaaaaccacaaacaaaagagaccctaaaacactagccaaaacacc------------g------------aaa------------aaagaaa------ccaccattaacc---caacaaaaaaaccaacccccaagaccacagaaagagacaccagcaccccacaatccactgtgctcgacacaaccacatcgaaacacacagaaagagacaccagcaccccacaatccactgcgcttgacacaaccacatcaaaacacacaatccaacagcaatccttctactcaaccaccctcgaaaacacaccaaactccacacaaacacccacagcatccgagccctctacatcaaattccacctaaaaactccagtcatatgcttag
>KU950690||RSVB/USA/TH_10447/2013
atgtccaaaaacaagaatcaacgcactgccaggactctagaaaagacctgggatactcttaatcatctaattgtaatatcctcttgtttatacaaattaaatttaaaatctatagcacaaatagcactatcagttttggcaatgataatctcaacctctctcataattgcagccataatattcatcatctctgctaatcacaaagttacactaacaactgtcacagttcaaacaataaaaaaccacactgagaaaaacataaccacttaccttactcaagtctcaccagaaaaggttagcccatccaaccaacccacaaccacaccaccaatccacacaaactcagccacaatatcacctaatacaaaatcagaaacacaccatacaacagcacaaaccaaaggcagaacctctactccaacacagaacaacaagccaagcacaaaaccacgtccaaaaaatccacc------aaaaaaagatgattaccattttgaagtgttcaacttcgttccctgtagtatatgtggcaacaatcaactctgcaaatccatttgcaaaacaataccaagcaataaaccaaagaaaaaaccaactataaaacccacaaacaaaccaaccaccaaaaccacaaacaaaagagaccctaaaacactagccaaaacacc------------g------------aaa------------aaagaaa------ccaccattaacc---caacaaaaaaaccaacccccaagaccacagaaagagacaccagcaccccacaatccactgtgctcgacacaaccacatcgaaacacacagaaagagacaccagcaccccacaatccactgcgcttgacacaaccacatcaaaacacacaatccaacagcaatccttctactcaaccaccctcgaaaacacaccaaactccacacgaacacccacagcatccgagccctctacatcaaattccacctaaaaactccagtcatatgcttag
>KU950535||RSVB/USA/TH_10616/2013
atgtccaaaaacaagaatcaacgcactgccaggactctagaaaagacctgggatactcttaatcatctaattgtaatatcctcttgtttatacaaattaaatttaaaatctatagcacaaatagcactatcagttttggcaatgataatctcaacctctctcataattgcagccataatattcatcatctctgctaatcacaaagttacactaacaactgtcacagttcaaacaataaaaaaccacactgagaaaaacataaccacttaccttactcaagtctcaccagaaagggttagcccatccaaccaacccacaaccacaccaccaatccacacaaactcagccacaatatcacctaatacaaaatcagaaacacaccatacaacagcacaaaccaaaggcagaacctctactccaacacagaacaacaagccaagcacaaaaccacgtccaaaaaatccacc------aaaaaaagatgattaccattttgaagtgttcaacttcgttccctgtagtatatgtggcaacaatcaactctgcaaatccatttgcaaaacaataccaagcaataaaccaaagaaaaaaccaactataaaacccacaaacaaaccaaccaccaaaatcacaaacaaaagagaccctaaaacactagccaaaacacc------------g------------aaa------------aaagaaa------ccaccattaacc---caacaaaaaaaccaacccccaagaccacagaaagagacaccagcaccccacaatccactgtgctcgacacaaccacatcgaaacacacagaaagagacaccagcaccccacaatccactgcgcttgacacaaccacatcaaaacacacaatccaacagcaatccttctactcaaccaccctcgaaaacacaccaaactccacacaaacacccacagcatccgagccctctacatcaaattccacctaaaaactccagtcatatgcttag
>KU950539||RSVB/USA/TH_10576/2013
atgtccaaaaacaagaatcaacgcactgccaggactctagaaaagacctgggatactcttaatcatctaattgtaatatcctcttgtttatacaaattaaatttaaaatctatagcacaaatagcactatcagttttggcaatgataatctcaacctctctcataattgcagccataatattcatcatctctgctaatcacaaagttacactaacaactgtcacagttcaaacaataaaaaaccacactgagaaaaacataaccacttaccttactcaagtctcaccagaaagggccagcccatccaaccaacccacaaccacaccaccaatccacacaaactcagccacaatatcacctaatacaaaatcagaaacacaccatacaacagcacaaaccaaaggcagaacctctactccaacacagaacaacaagccaagcacaaaaccacgtccaaaaaatccacc------aaaaaaagatgattaccattttgaagtgttcaacttcgttccctgtagtatatgtggcaacaatcaactctgcaaatccatttgcaaaacaataccaagcaataaaccaaagaaaaaaccaactataaaacccacaaacaaaccaaccaccaaaatcacaaacaaaagagaccctaaaacactagccaaaacacc------------g------------aaa------------aaagaaa------ccaccattaacc---caacaaaaaaaccaacccccaagaccacagaaagagacaccagcaccccacaatccactgtgctcgacacaaccacatcgaaacacacagaaagagacaccagcaccccacaatccactgcgcttgacacaaccacatcaaaacacacaatccaacagcaatccttctactcaaccaccctcgaaaacacaccaaactccacacaaacacccacagcatccgagccctctacatcaaattccacctaaaaactccagtcatatgcttag
>KU950559||RSVB/USA/TH_10376/2013
atgtccaaaaacaagaatcaacgcactgccaggactctagaaaagacctgggatactcttaatcatctaattgtaatatcctcttgtttatacaaattaaatttaaaatctatagcacaaatagcactatcagttttggcaatgataatctcaacctctctcataattgcagccataatattcatcatctctgctaatcacaaagttacactaacaactgtcacagttcaaacaataaaaaaccacactgagaaaaacataaccacttaccttactcaagtctcaccagaaaaggttagcccatccaaccaacccacaaccacaccaccaatccacacaaactcagccacaatatcacctaatacaaaatcagaaacacaccatacaacagcacaaaccaaaggcagaacctctactccaacacagaacaacaagccaagcacaaaaccacgtccaaaaaatccacc------aaaaaaagatgattaccattttgaagtgttcaacttcgttccctgtagtatatgtggcaacaatcaactctgcaaatccatttgcaaaacaataccaagcaataaaccaaagaaaaaaccaactataaaacccacaaacaaaccaaccaccaaaaccacaaacaaaagagaccctaaaacactagccaaaacacc------------g------------aaa------------aaagaaa------ccaccattaacc---caacaaaaaaaccaacccccaagaccacagaaagagacaccagcaccccacaatccactgtgctcgacataaccacatcgaaacacacagaaagagacaccagcaccccacaatccactgcgcttgacacaaccacatcaaaacacacaatccaacagcaatccttctactcaaccaccctcgaaaacacaccaaactccacacaaacacccacagcatccgagccctctacatcaaattccacctaaaaactccagtcatatgcttag
>KU950565||RSVB/USA/TH_10428/2013
atgtccaaaaacaagaatcaacgcactgccaggactctagaaaagacctgggatactcttaatcatctaattgtaatatcctcttgtttatacaaattaaatttaaaatctatagcacaaatagcactatcagttttggcaatgataatctcaacctctctcataattgcagccataatattcatcatctctgctaatcacaaagttacactaacaactgtcacagttcaaacaataaaaaaccacactgagaaaaacataaccacttaccttactcaagtctcaccagaaaaggttagcccatccaaccaacccacaaccacaccaccaatccacacaaactcagccacaatatcacctaatacaaaatcagaaacacaccatacaacagcacaaaccaaaggcagaacctctactccaacacagaacaacaagccaagcacaaaaccacgtccaaaaaatccacc------aaaaaaagatgattaccattttgaagtgttcaacttcgttccctgtagtatatgtggcaacaatcaactctgcaaatccatttgcaaaacaataccaagcaataaaccaaagaaaaaaccaactataaaacccacaaacaaaccaaccaccaaaaccacaaacaaaagagaccctaaaacactagccaaaacacc------------g------------aaa------------aaagaaa------ccaccattaacc---caacaaaaaaaccaacccccaagaccacagaaagagacaccagcaccccacaatccactgtgctcgacacaaccacatcgaaacacacagaaagagacaccagcaccccacaatccactgcgcttgacacaaccacatcaaaacacacaatccaacagcaatccttctactcaaccaccctcgaaaacacaccaaactccacacaaacacccacagcatccgagccctctacatcaaattccacctaaaaactccagtcatatgcttag
>KU839634||RSVB/USA/TH-37/2013
atgtccaaaaacaagaatcaacgcactgccaggactctagaaaagacctgggatactcttaatcatctaattgtaatatcctcttgtttatacaaattaaatttaaaatctatagcacaaatagcactatcagttttggcaatgataatctcaacctctctcataattgcagccataatattcatcatctctgctaatcacaaagttacactaacaactgtcacagttcaaacaataaaaaaccacactgagaaaaacataaccacttaccttactcaagtctcaccagaaaaggttagcccatccaaccaacccacaaccacaccaccaatccacacaaactcagccacaatatcacctaatacaaaatcagaaacacaccatacaacagcacaaaccaaaggcagaacctctactccaacacagaacaacaagccaagcacaaaaccacgtccaaaaaatccacc------aaaaaaagatgattaccattttgaagtgttcaacttcgttccctgtagtatatgtggcaacaatcaactctgcaaatccatttgcaaaacaataccaagcaataaaccaaagaaaaaaccaactataaaacccacaaacaaaccaaccaccaaaaccacaaacaaaagagaccctaaaacactagccaaaacacc------------g------------aaa------------aaagaaa------ccaccattaacc---caacaaaaaaaccaacccccaagaccacagaaagagacaccagcaccccacaatccactgtgctcgacacaaccacatcgaaacacacagaaagagacaccagcaccccacaatccactgcgcttgacacaaccacatcaaaacacacaatccaacagcaatccttctactcaaccaccctcgaaaacacaccaaactccacacaaacacccacagcatccgagccctctacatcaaattccacctaaaaactccagtcatatgcttag
>KU950577||RSVB/USA/TH_10615/2013
atgtccaaaaacaagaatcaacgcactgccaggactctagaaaagacctgggatactcttaatcatctaattgtaatatcctcttgtttatacaaattaaatttaaaatctatagcacaaatagcactatcagttttggcaatgataatctcaacctctctcataattgcagccataatattcatcatctctgctaatcacaaagttacactaacaactgtcacagttcaaacaataaaaaaccacactgagaaaaacataaccacttaccttactcaagtctcaccagaaaaggttagcccatccaaccaacccacaaccacaccaccaatccacacaaactcagccacaatatcacctaatacaaaatcagaaacacaccatacaacagcacaaaccaaaggcagaacctctactccaacacagaacaacaagccaagcacaaaaccacgtccaaaaaatccacc------aaaaaaagatgattaccattttgaagtgttcaacttcgttccctgtagtatatgtggcaacaatcaactctgcaaatccatttgcaaaacaataccaagcaataaaccaaagaaaaaaccaactataaaacccacaaacaaaccaaccaccaaaaccacaaacaaaagagaccctaaaacactagccaaaacacc------------g------------aaa------------aaagaaa------ccaccattaacc---caacaaaaaaaccaacccccaagaccacagaaagagacaccagcaccccacaatccactgtgctcgacacaaccacatcgaaacacacagaaagagacaccagcaccccacaatccactgcgcttgacacaaccacatcaaaacacacaatccaacagcaatccttctactcaaccaccctcgaaaacacaccaaactccacacaaacacccacagcatccgagccctctacatcaaattccacctaaaaactccagtcatatgcttag
>KU839640||RSVB/USA/TH-39/2013
atgtccaaaaacaagaatcaacgcactgccaggactctagaaaagacctgggatactcttaatcatctaattgtaatatcctcttgtttatacaaattaaatttaaaatctatagcacaaatagcactatcagttttggcaatgataatctcaacctctctcataattgcagccataatattcatcatctctgctaatcacaaagttacactaacaactatcacagttcaaacaataaaaaaccacactgagaaaaacataaccacttaccttactcaagtctcaccagaaaaggttagcccatccaaccaacccacaaccacaccaccaatccacacaaactcagccacaatatcacctaatacaaaatcagaaacacaccatacaacagcacaaaccaaaggcagaacctctactccaacacagaacaacaagccaagcacaaaaccacgtccaaaaaatccacc------aaaaaaagatgattaccattttgaagtgttcaacttcgttccctgtagtatatgtggcaacaatcaactctgcaaatccatttgcaaaacaataccaagcaataaaccaaagaaaaaaccaactataaaacccacaaacaaaccaaccaccaaaaccacaaacaaaagagaccctaaaacactagccaaaacacc------------g------------aaa------------aaagaaa------ccaccattaacc---caacaaaaaaaccaacccccaagaccacagaaagagacaccagcaccccacaatccactgtgctcgacacaaccacatcgaaacacacagaaagagacaccagcaccccacaatccactgcgcttgacacaaccacatcaaaacacacaatccaacagcaatccttctactcaaccaccctcgaaaacacaccaaactccacacaaacacccacagcatccgagccctctacatcaaattccacctaaaaactccagtcatatgcttag
>KU950695||RSVB/USA/TH_10396/2013
atgtccaaaaacaagaatcaacgcactgccaggactctagaaaagacctgggatactcttaatcatctaattgtaatatcctcttgtttatacaaattaaatttaaaatctatagcacaaatagcactatcagttttggcaatgataatctcaacctctctcataattgcagccataatattcatcatctctgctaatcacaaagttacactaacaactgtcacagttcaaacaataaaaaaccacactgagaaaaacataaccacttaccttactcaagtctcaccagaaaaggttagcccatccaaccaacccacaaccacaccaccaatccacacaaactcagccacaatatcacctaatacaaaatcagaaacacaccatacaacagcacaaaccaaaggcagaacctctactccaacacagaacaacaagccaagcacaaaaccacgtccaaaaaatccacc------aaaaaaagatgattaccattttgaagtgttcaacttcgttccctgtagtatatgtggcaacaatcaactctgcaaatccatttgcaaaacaataccaagcaataaaccaaagaaaaaaccaactataaaacccacaaacaaaccaaccaccaaaaccacaaacaaaagagaccctaaaacactagccaaaacacc------------g------------aaa------------aaagaaa------ccaccattaacc---caacaaaaaaaccaacccccaagaccacagaaagagacaccagcaccccacaatccactgtgctcgacacaaccacatcgaaacacacagaaagagacaccagcaccccacaatccactgcgcttgacacaaccacatcaaaacacacaatccaacagcaatccttctactcaaccaccctcgaaaacacaccaaactccacacaaacacccacagcatccgagccctctacatcaaattccacctaaaaactccagtcatatgcttag
>KU839635||RSVB/USA/TH-30/2013
atgtccaaaaacaagaatcaacgcactgccaggactctagaaaagacctgggatactcttaatcatctaattgtaatatcctcttgtttatacaaattaaatttaaaatctatagcacaaatagcactatcagttttggcaatgataatctcaacctctctcataattgcagccataatattcatcatctctgctaatcacaaagttacactaacaactgtcacagttcaaacaataaaaaaccacactgagaaaaacataaccacttaccttactcaagtctcaccagaaaaggttagcccatccaaccaacccacaaccacaccaccaatccacacaaactcagccacaatatcacctaatacaaaatcagaaacacaccatacaacagcacaaaccaaaggcagaacctctactccaacacagaacaacaagccaagcacaaaaccacgtccaaaaaatccacc------aaaaaaagatgattaccattttgaagtgttcaacttcgttccctgtagtatatgtggcaacaatcaactctgcaaatccatttgcaaaacaataccaagcaataaaccaaagaaaaaaccaactataaaacccacaaacaaaccaaccaccaaaaccacaaacaaaagagaccctaaaacactagccaaaacacc------------g------------aaa------------aaagaaa------ccaccattaacc---caacaaaaaaaccaacccccaagaccacagaaagagacaccagcaccccacaatccactgtgctcgacacaaccacatcgaaacacacagaaagagacaccagcaccccacaatccactgcgcttgacacaaccacatcaaaacacacaatccaacagcaatccttctactcaaccaccctcgaaaacacaccaaactccacacaaacacccacagcatccgagccctctacatcaaattccacctaaaaactccagtcatatgcttag
>KU950589||RSVB/USA/TH_10663/2013
atgtccaaaaacaagaatcaacgcactgccaggactctagaaaagacctgggatactcttaatcatctaattgtaatatcctcttgtttatacaaattaaatttaaaatctatagcacaaatagcactatcagttttggcaatgataatctcaacctctctcataattgcagccataatattcatcatctctgctaatcacaaagttacactaacaactgtcacagttcaaacaataaaaaaccacactgagaaaaacataaccacttaccttactcaagtctcaccagaaaaggttagcccatccaaccaacccacaaccacaccaccaatccacacaaactcagccacaatatcacctaatacaaaatcagaaacacaccatacaacagcacaaaccaaaggcagaacctctactccaacacagaacaacaagccaagcacaaaaccacgtccaaaaaatccacc------aaaaaaagatgattaccattttgaagtgttcaacttcgttccctgtagtatatgtggcaacaatcaactctgcaaatccatttgcaaaacaataccaagcaataaaccaaagaaaaaaccaactataaaacccacaaacaaaccaaccaccaaaaccacaaacaaaagagaccctaaaacactagccaaaacacc------------g------------aaa------------aaagaaa------ccaccattaacc---caacaaaaaaaccaacccccaagatcacagaaagagacaccagcaccccacaatccactgtgctcgacacaaccacatcgaaacacacagaaagagacaccagcaccccacaatccactgcgcttgacacaaccacatcaaaacacacaatccaacagcaatccttctactcaaccaccctcgaaaacacaccaaactccacacaaacacccacagcatccgagccctctacatcaaattccacctaaaaactccagtcatatgcttag
>KU839628||RSVB/USA/TH-25/2013
atgtccaaaaacaagaatcaacgcactgccaggactctagaaaagacctgggatactcttaatcatctaattgtaatatcctcttgtttatacaaattaaatttaaaatctatagcacaaatagcactatcagttttggcaatgataatctcaacctctctcataattgcagccataatattcatcatctctgctaatcacaaagttacactaacaactgtcacagttcaaacaataaaaaaccacactgagaaaaacataaccacttaccttactcaagtctcaccagaaaaggttagcccatccaaccaacccacaaccacaccaccaatccacacaaactcagccacaatatcacctaatacaaaatcagaaacacaccatacaacagcacaaaccaaaggcagaacctctactccaacacagaacaacaagccaagcacaaaaccacgtccaaaaaatccacc------aaaaaaagatgattaccattttgaagtgttcaacttcgttccctgtagtatatgtggcaacaatcaactctgcaaatccatttgcaaaacaataccaagcaataaaccaaagaaaaaaccaactataaaacccacaaacaaaccaaccaccaaaaccacaaacaaaagagaccctaaaacactagccaaaacacc------------g------------aaa------------aaagaaa------ccaccattaacc---caacaaaaaaaccaacccccaagaccacagaaagagacaccagcaccccacaatccactgtgctcgacacaaccacatcgaaacacacagaaagagacaccagcaccccacaatccactgcgcttgacacaaccacatcaaaacacacaatccaacagcaatccttctactcaaccaccctcgaaaacacaccaaactccacacaaacacccacagcatccgagccctctacatcaaattccacctaaaaactccagtcatatgcttag
>KU839629||RSVB/USA/TH-63/2013
atgtccaaaaacaagaatcaacgcactgccaggactctagaaaagacctgggatactcttaatcatctaattgtaatatcctcttgtttatacaaattaaatttaaaatctatagcacaaatagcactatcagttttggcaatgataatctcaacctctctcataattgcagccataatattcatcatctctgctaatcacaaagttacactaacaactgtcacagttcaaacaataaaaaaccacactgagaaaaacataaccacttaccttactcaagtctcaccagaaaaggttagcccatccaaccaacccacaaccacaccaccaatccacacaaactcagccacaatatcacctaatacaaaatcagaaacacaccatacaacagcacaaaccaaaggcagaacctctactccaacacagaacaacaagccaagcacaaaaccacgtccaaaaaatccacc------aaaaaaagatgattaccattttgaagtgttcaacttcgttccctgtagtatatgtggcaacaatcaactctgcaaatccatttgcaaaacaataccaagcaataaaccaaagaaaaaaccaactataaaacccacaaacaaaccaaccaccaaaaccacaaacaaaagagaccctaaaacactagccaaaacacc------------g------------aaa------------aaagaaa------ccaccattaacc---caacaaaaaaaccaacccccaagaccacagaaagagacaccagcaccccacaatccactgtgctcgacacaaccacatcgaaacacacagaaagagacaccagcaccccacaatccactgcactcgacacaaccacatcaaaacacacaatccaacagcaatccttctactcaaccaccctcgaaaacacaccaaactccacacaaacacccacagcatccgagccctctacatcaaattccacctaaaaactccagtcatatgcttag
>KU950687||RSVB/USA/TH_10611/2013
atgtccaaaaacaagaatcaacgcactgccaggactctagaaaagacctgggatactcttaatcatctaattgtaatatcctcttgtttatacaaattaaatttaaaatctatagcacaaatagcactatcagttttggcaatgataatctcaacctctctcataattgcagccataatattcatcatctctgctaatcacaaagttacactaacaactgtcacagttcaaacaataaaaaaccacactgagaaaaacataaccacttaccttactcaagtctcaccagaaaaggttagcccatccaaccaacccacaaccacaccaccaatccacacaaactcagccacaatatcacctaatacaaaatcagaaacacaccatacaacagcacaaaccaaaggcagaacctctactccaacacagaacaccaagccaagcacaaaaccacgtccaaaaaatccacc------aaaaaaagatgattaccattttgaagtgttcaacttcgttccctgtagtatatgtggcaacaatcaactctgcaaatccatttgcaaaacaataccaagcaataaaccaaagaaaaaaccaactataaaacccacaaacaaaccaaccaccaaaaccacaaacaaaagagaccctaaaacactagccaaaacacc------------g------------aaa------------aaagaaa------ccaccattaacc---caacaaaaaaaccaacccccaagaccacagaaagagacaccagcaccccacaatccactgtgctcgacacaaccacatcgaaacacacagaaagagacaccagcaccccacaatccactgcgcttgacacaaccacatcaaaacacacaatccaacagcaatccttctactcaaccaccctcgaaaacacaccaaactccacacaaacacccacagcatccgagccctctacatcaaattccacctaaaaactccagtcatatgcttag
>KU839623||RSVB/USA/TH-23/2013
atgtccaaaaacaagaatcaacgcactgccaggactctagaaaagacctgggatactcttaatcatctaattgtaatatcctcttgtttatacaaattaaatttaaaatctatagcacaaatagcactatcagttttggcaatgataatctcaacctctctcataattgcagccataatattcatcatctctgctaatcacaaagttacactaacaactgtcacagttcaaacaataaaaaaccacactgagaaaaacataaccacttaccttactcaagtctcaccagaaaaggttagcccatccaaccaacccacaaccacaccaccaatccacacaaactcagccacaatatcacctaatacaaaatcagaaacacaccatacaacagcacaaaccaaaggcagaacctctactccaacacagaacaacaagccaagcacaaaaccacgtccaaaaaatccacc------aaaaaaagatgattaccattttgaagtgttcaacttcgttccctgtagtatatgtggcaacaatcaactctgcaaatccatttgcaaaacaataccaagcaataaaccaaagaaaaaaccaactataaaacccacaaacaaaccaaccaccaaaaccacaaacaaaagagaccctaaaacactagccaaaacacc------------g------------aaa------------aaagaaa------ccaccattaacc---caacaaaaaaaccaacccccaagaccacagaaagagacaccagcaccccacaatccactgtgctcgacacaaccacatcgaaacacacagaaagagacaccagcaccccacaatccactgcgcttgacacaaccacatcaaaacacacaatccaacagcaatccttctactcaaccaccctcgaaaacacaccaaactccacacaaacacccacagcatccgagccctctacatcaaattccacctaaaaactccagtcatatgcttag
>KU839632||RSVB/USA/TH-62/2013
atgtccaaaaacaagaatcaacgcactgccaggactctagaaaagacctgggatactcttaatcatctaattgtaatatcctcttgtttatacaaattaaatttaaaatctatagcacaaatagcactatcagttttggcaatgataatctcaacctctctcataattgcagccataatattcatcatctctgctaatcacaaagttacactaacaactgtcacagttcaaacaataaaaaaccacactgagaaaaacataaccacttaccttactcaagtctcaccagaaagggttagcccatccaaccaacccacaaccacaccaccaatccacacaaactcagccacaatatcacctaatacaaaatcagaaacacaccatacaacagcacaaaccaaaggcagaacctctactccaacacagaacaacaagccaagcacaaaaccacgtccaaaaaatccacc------aaaaaaagatgattaccattttgaagtgttcaacttcgttccctgtagtatatgtggcaacaatcaactctgcaaatccatttgcaaaacaataccaagcaataaaccaaagaaaaaaccaactataaaacccacaaacaaaccaaccaccaaaaccacaaacaaaagagaccctaaaacactagccaaaacacc------------g------------aaa------------aaagaaa------ccaccattaacc---caacaaaaaaaccaacccccaagaccacagaaagagacaccagcaccccacaatccactgtgctcgacacaaccacatcgaaacacacagaaagagacaccagcaccccacaatccactgcgcttgacacaaccacatcaaaacacacaatccaacagcaatccttctactcaaccaccctcgaaaacacaccaaactccacacaaacacccacagcatccgagccctctacatcaaattccacctaaaaactccagtcatatgcttag
>KU950599||RSVB/USA/TH_10548/2013
atgtccaaaaacaagaatcaacgcactgccaggactctagaaaagacctgggatactcttaatcatctaattgtaatatcctcttgtttatacaaattaaatttaaaatctatagcacaaatagcactatcagttttggcaatgataatctcaacctctctcataattgcagccataatattcatcatctctgctaatcacaaagttacactaacaactgtcacagttcaaacaataaaaaaccacactgagaaaaacataaccacttaccttactcaagtctcaccagaaagggttagcccatccaaccaacccacaaccacaccaccaatccacacaaactcagccacaatatcacctaatacaaaatcagaaacacaccatacaacagcacaaaccaaaggcagaacctctactccaacacagaacaacaagccaagcacaaaaccacgtccaaaaaatccacc------aaaaaaagatgattaccattttgaagtgttcaacttcgttccctgtagtatatgtggcaacaatcaactctgcaaatccatttgcaaaacaataccaagcaataaaccaaagaaaaaaccaactataaaacccacaaacaaaccaaccaccaaaatcacaaacaaaagagaccctaaaacactagccaaaacacc------------g------------aaa------------aaagaaa------ccaccattaacc---caacaaaaaaaccaacccccaagaccacagaaagagacactagcaccccacaatccactgtgctcgacacaaccacatcgaaacacacagaaagagacaccagcaccccacaatccactgcgcttgacacaaccacatcaaaacacacaatccaacagcaatccttctactcaaccaccctcgaaaacacaccaaactccacacaaacacccacagcatccgagccctctacatcaaattccacctaaaaactccagtcatatgcttag
>KU839638||RSVB/USA/TH-22/2013
atgtccaaaaacaagaatcaacgcactgccaggactctagaaaagacctgggatactcttaatcatctaattgtaatatcctcttgtttatacaaattaaatttaaaatctatagcacaaatagcactatcagttttggcaatgataatctcaacctctctcataattgcagccataatattcatcatctctgctaatcacaaagttacactaacaactgtcacagttcaaacaataaaaaaccacactgagaaaaacataaccacttaccttactcaagtctcaccagaaagggttagcccatccaaccaacccacaaccacaccaccaatccacacaaactcagccacaatatcacctaatacaaaatcagaaacacaccatacaacagcacaaaccaaaggcagaacctctactccaacacagaacaacaagccaagcacaaaaccacgtccaaaaaatccacc------aaaaaaagatgattaccattttgaagtgttcaacttcgttccctgtagtatatgtggcaacaatcaactctgcaaatccatttgcaaaacaataccaagcaataaaccaaagaaaaaaccaactataaaacccacaaacaaaccaaccaccaaaatcacaaacaaaagagaccctaaaacactagccaaaacacc------------g------------aaa------------aaagaaa------ccaccattaacc---caacaaaaaaaccaacccccaagaccacagaaagagacaccagcaccccacaatccactgtgctcgacacaaccacatcgaaacacacagaaagagacaccagcaccccacaatccactgcgcttgacacaaccacatcaaaacacacaatccaacagcaatccttctactcaaccaccctcgaaaacacaccaaactccacacaaacacccacagcatccgagccctctacatcaaattccacctaaaaactccagtcatatgcttag
>KU839641||RSVB/USA/TH-36/2014
atgtccaaaaacaagaatcaacgcactgccaggactctagaaaagacctgggatactcttaatcatctaattgtaatatcctcttgtttatacaaattaaatttaaaatctatagcacaaatagcactatcagttttggcaatgataatctcaacctctctcataattgcagccataatattcatcatctctgctaatcacaaagttacactaacaactgtcacagttcaaacaataaaaaaccacactgagaaaaacataaccacttaccttactcaagtctcaccaggaagggttagcccatccaaccaacccacaaccacaccaccaatccacacaaactcagccacaatatcacctaatacaaaatcagaaacacaccatacaacagcacaaaccaaaggcagaacctctactccaacacagaacaacaagccaagcacaaaaccacgtccaaaaaatccacc------aaaaaaagatgattaccattttgaagtgttcaacttcgttccctgtagtatatgtggcaacaatcaactctgcaaatccatttgcaaaacaataccaagcaataaaccaaagaaaaaaccaactataaaacccacaaacaaaccaaccaccaaaaccacaaacaaaagagaccctaaaacactagccaaaacacc------------g------------aaa------------aaagaaa------ccaccattaacc---caacaaaaaaaccaacccccaagaccacagaaagagacaccagcaccccacaatccactgtgctcgacacaaccacatcgaaacacacagaaagagacaccagcaccccacaatccactgcgcttgacacaaccacatcaaaacacacaatccaacagcaatccttctactcaaccaccctcgaaaacacaccaaactccacacaaacacccacagcatccgagccctctacatcaaattccacctaaaaactccagtcatatgcttag
>KU950465||RSVB/USA/TH_10578/2013
atgtccaaaaacaagaatcaacgcactgccaggactctagaaaagacctgggatactcttaatcatctaattgtaatatcctcttgtttatacaaattaaatttaaaatctatagcacaaatagcactatcagttttggcaatgataatctcaacctctctcataattgcagccataatattcatcatctctgctaatcacaaagttacactaacaactgtcacagttcaaacaataaaaaaccacactgagaaaaacataaccacttaccttactcaagtctcaccaggaagggttagcccatccaaccaacccacaaccacaccaccaatccacacaaactcagccacaatatcacctaatacaaaatcagaaacacaccatacaacagcacaaaccaaaggcagaacctctactccaacacagaacaacaagccaagcacaaaaccacgtccaaaaaatccacc------aaaaaaagatgattaccattttgaagtgttcaacttcgttccctgtagtatatgtggcaacaatcaactctgcaaatccatttgcaaaacaataccaagcaataaaccaaagaaaaaaccaactataaaacccacaaacaaaccaaccaccaaaaccacaaacaaaagagaccctaaaacactagccaaaacacc------------g------------aaa------------aaagaaa------ccaccattaacc---caacaaaaaaaccaacccccaagaccacagaaagagacaccagcaccccacaatccactgtgctcgacacaaccacatcgaaacacacagaaagagacaccagcaccccacaatccactgcgcttgacacaaccacatcaaaacacacaatccaacagcaatccttctactcaaccaccctcgaaaacacaccaaactccacacaaacacccacagcatccgagccctctacatcaaattccacctaaaaactccagtcatatgcttag
>KU950676||RSVB/USA/TH_10553/2014
atgtccaaaaacaagaatcaacgcactgccaggactctagaaaagacctgggatactcttaatcatctaattgtaatatcctcttgtttatacaaattaaatttaaaatctatagcacaaatagcactatcagctttggcaatgataatctcaacctctctcataattgcagccataatattcatcatctctgctaatcacaaagttacactaacaactgtcacagttcaaacaataaaaaaccacactgagaaaaacataaccacttaccttactcaagtctcaccagaaaaggttagcccatccaaccaacccacaaccacaccaccaatccacacaaactcagccacaatatcacctaatacaaaatcagaaacacaccatacaacagcacaaaccaaaggcagaacctctactccaacacagaacaacaagccaagcacaaaaccacgtccaaaaaatccacc------aaaaaaagatgattaccattttgaagtgttcaacttcgttccctgtagtatatgtggcaacaatcaactctgcaaatccatttgcaaaacaataccaagcaataaaccaaagaaaaaaccaactataaaacccacaaacaaaccaaccaccaaaaccacaaacaaaagagaccctaaaacactagccaaaacacc------------g------------aaa------------aaagaaa------ccaccattaacc---caacaaaaaaaccaacccccaagaccacagaaagagacaccagcaccccacaatccactgtgctcgacacaaccacatcgaaacacacagaaagagacaccagcaccccacaatccactgcgcttgacacaaccacatcaaaacacacaatccaacagcaatccttctactcaaccaccctcgaaaacacaccaaactccacacaaacacccacagcatccgagccctctacatcaaattccacctaaaaactccagtcatatgcttag
>KU950568||RSVB/USA/TH_10420/2014
atgtccaaaaacaagaatcaacgcactgccaggactctagaaaagacctgggatactcttaatcatctaattgtaatatcctcttgtttatacaaattaaatttaaaatctatagcacaaatagcactatcagttttggcaatgataatctcaacctctctcataattgcagccataatattcatcatctctgctaatcacaaagttacactaacaactgtcacagttcaaacaataaaaaaccacactgagaaaaacataaccacttaccttactcaagtctcaccagaaaaggttagcccatccaaccaacccacaaccacaccaccaatccacacaaactcagccacaatatcacctaatacaaaatcagaaacacaccatacaacagcacaaaccaaaggcagaacctctactccaacacagaacaacaagccaagcacaaaaccacgtccaaaaaatccacc------aaaaaaagatgattaccattttgaagtgttcaacttcgttccctgtagtatatgtggcaacaatcaactctgcaaatccatttgcaaaacaataccaagcaataaaccaaagaaaaaaccaactataaaacccacaaacaaaccaaccaccaaaaccacaaacaaaagagaccctaaaacactagccaaaacacc------------g------------aaa------------aaagaaa------ccaccattaacc---caacaaaaaaaccaacccccaagaccacagaaagagacaccagcaccccacaatccactgtgctcgacacaaccacatcgaaacacacagaaagagacaccagcaccccacaatccactgcgcttgacacaaccacatcaaaacacacaatccaacagcaatccttctactcaaccaccctcgaaaacacaccaaactccacacaaacacccacagcatccgagccctctacatcaaattccacctaaaaactccagtcatatgcttag
>KU839627||RSVB/USA/TH-33/2014
atgtccaaaaacaagaatcaacgcactgccaggactctagaaaagacctgggatactcttaatcatctaattgtaatatcctcttgtttatacaaattaaatttaaaatctatagcacaaatagcactatcagttttggcaatgataatctcaacctctctcataattgcagccataatattcatcatctctgctaatcacaaagttacactaacaactgtcacagttcaaacaataaaaaaccacactgagaaaaacataaccacttaccttactcaagtctcaccagaaaaggttagcccatccaaccaacccacaaccacaccaccaatccacacaaactcagccacaatatcacctaatacaaaatcagaaacacaccatacaacagcacaaaccaaaggcagaacctctactccaacacagaacaacaagccaagcacaaaaccacgtccaaaaaatccacc------aaaaaaagatgattaccattttgaagtgttcaacttcgttccctgtagtatatgtggcaacaatcaactctgcaaatccatttgcaaaacaataccaagcaataaaccaaagaaaaaaccaactataaaacccacaaacaaaccaaccaccaaaaccacaaacaaaagagaccctaaaacactagccaaaacacc------------g------------aaa------------aaagaaa------ccaccattaacc---caacaaaaaaaccaacccccaagaccacagaaagagacaccagcaccccacaatccactgtgctcgacacaaccacatcgaaacacacagaaagagacaccagcaccccacaatccactgcgcttgacacaaccacatcaaaacacacaatccaacagcaatccttctactcaaccaccctcgaaaacacaccaaactccacacaaacacccacagcatccgagccctctacatcaaattccacctaaaaactccagtcatatgcttag
>KU950514||RSVB/USA/TH_10544/2013
atgtccaaaaacaagaatcaacgcactgccaggactctagaaaagacctgggatactcttaatcatctaattgtaatatcctcttgtttatacaaattaaatttaaaatctatagcacaaatagcactatcagttttggcaatgataatctcaacctctctcataattgcagccataatattcatcatctctgctaatcacaaagttacactaacaactgtcacagttcaaacaataaaaaaccacactgagaaaaacataaccacttaccttactcaagtctcaccagaaagggttagcccatccaaccaacccacaaccacaccaccaatccacacaaactcagccacaatatcacctaatacaaaatcagaaacacaccatacaacagcacaaaccaaaggcagaacctctactccaacacagaacaacaagccaagcacaaaaccacgtccaaaaaatccacc------aaaaaaagatgattaccattttgaagtgttcaacttcgttccctgtagtatatgtggcaacaatcaactctgcaaatccatttgcaaaacaataccaagcaataaaccaaagaaaaaaccaactataaaacccacaaacaaaccaaccaccaaaaccacaaacaaaagagaccctaaaacactagccaaaacacc------------g------------aaa------------aaagaaa------ccaccattaacc---caacaaaaaaaccaacccccaagaccacagaaagagacaccagcaccccacaatccactgtgctcgacacaaccacatcgaaacacacagaaagagacaccagcaccccacaatccactgcgcttgacacaaccacatcaaaacacacaatccaacagcaatccttctactcaaccaccctcgaaaacacaccaaactccacacaaacacccacagcatccgagccctctacatcaaattccacctaaaaactccagtcatatgcttag
>KU950665||RSVB/USA/TH_10542/2013
atgtccaaaaacaagaatcaacgcactgccaggactctagaaaagacctgggatactcttaatcatctaattgtaatatcctcttgtttatacaaattaaatttaaaatctatagcacaaatagcactatcagttttggcaatgataatctcaacctctctcataattgcagccataatattcatcatctctgctaatcacaaagttacactaacaactgtcacagttcaaacaataaaaaaccacactgagaaaaacataaccacttaccttactcaagtctcaccagaaagggttagcccatccaaccaacccacaaccacaccaccaatccacacaaactcagccacaatatcacctaatacaaaatcagaaacacaccatacaacagcacaaaccaaaggcagaacctctactccaacacagaacaacaagccaagcacaaaaccacgtccaaaaaatccacc------aaaaaaagatgattaccattttgaagtgttcaacttcgttccctgtagtatatgtggcaacaatcaactctgcaaatccatttgcaaaacaataccaagcaataaaccaaagaaaaaaccaactataaaacccacaaacaaaccaaccaccaaaaccacaaacaaaagagaccctaaaacactagccaaaacacc------------g------------aaa------------aaagaaa------ccaccattaacc---caacaaaaaaaccaacccccaagaccacagaaagagacaccagcaccccacaatccactgtgctcgacacaaccacatcgaaacacacagaaagagacaccagcaccccacaatccactgcgcttgacacaaccacatcaaaacacacaatccaacagcaatccttctactcaaccaccctcgaaaacacaccaaactccacacaaacacccacagcacccgagccctctacatcaaattccacctaaaaactccagtcatatgcttag
>KU950697||RSVB/USA/TH_10430/2013
atgtccaaaaacaagaatcaacgcactgccaggactctagaaaagacctgggatactcttaatcatctaattgtaatatcctcttgtttatacaaattaaatttaaaatctatagcacaaatagcactatcagttttggcaatgataatctcaacctctctcataattgcagccataatattcatcatctctgctaatcacaaagttacactaacaactgtcacagttcaaacaataaaaaaccacactgagaaaaacataaccacttaccttactcaagtctcaccagaaagggttagcccatccaaccaacccacaaccacaccaccaatccacacaaactcagccacaatatcacctaatacaaaatcagaaacacaccatacaacagcacaaaccaaaggcagaacctctactccaacacagaacaacaagccaagcacaaaaccacgtccaaaaaatccacc------aaaaaaagatgattaccattttgaagtgttcaacttcgttccctgtagtatatgtggcaacaatcaactctgcaaatccatttgcaaaacaataccaagcaataaaccaaagaaaaaaccaactataaaacccacaaacaaaccaaccaccaaaaccacaaacaaaagagaccctaaaacactagccaaaacacc------------g------------aaa------------aaagaaa------ccaccattaacc---caacaaaaaaaccaacccccaagaccacagaaagagacaccagcaccccacaatccactgtgctcgacacaaccacatcgaaacacacagaaagagacaccagcaccccacaatccactgcgcttgacacaaccacatcaaaacacacaatccaacagcaatccttctactcaaccaccctcgaaaacacaccaaactccacacaaacacccacagcatccgagccctctacatcaaattccacctaaaaactccagtcatatgcttag
>KU950553||RSVB/USA/TH_10471/2013
atgtccaaaaacaagaatcaacgcactgccaggactctagaaaagacctgggatactcttaatcatctaattgtaatatcctcttgtttatacaaattaaatttaaaatctatagcacaaatagcactatcagttttggcaatgataatctcaacctctctcataattgcagccataatattcatcatctctgctaatcacaaagttacactaacaactgtcacagttcaaacaataaaaaaccacactgagaaaaacataaccacttaccttactcaagtctcaccagaaaaggttagcccatccaaccaacccacaactacaccaccaatccacacaaactcagccacaatatcacctaatacaaaatcagaaacacaccatacaacagcacaaaccaaaggcagaacctctactccaacacagaacaacaagccaagcacaaaaccacgtccaaaaaatccacc------aaaaaaagatgattaccattttgaagtgttcaacttcgttccctgtagtatatgtggcaacaatcaactctgcaaatccatttgcaaaacaataccaagcaataaaccaaagaaaaaaccaactataaaacccacaaacaaaccaaccaccaaaaccacaaacaaaagagaccctaaaacactagccaaaacacc------------g------------aaa------------aaagaaa------ccaccattaacc---caacaaaaaaaccaacccccaagaccacagaaagagacaccagcaccccacaatccactgtgctcgacacaaccacatcgaaacacacagaaagagacaccagcaccccacaatccactgcgcttgacacaaccacatcaaaacacacaatccaacagcaatccttctactcaaccaccctcgaaaacacaccaaactccacacaaacacccacagcatccgagccctctacatcaaattccacctaaaaactccagtcatatgcttag
>KU950688||RSVB/USA/TH_10382/2013
atgtccaaaaacaagaatcaacgcactgccaggactctagaaaagacctgggatactcttaatcacctaattgtaatatcctcttgtttatacaaattaaatttaaaatctatagcacaaatagcactatcagttttggcaatgataatctcaacctctctcataattgcagccataatattcatcatctctgctaatcacaaagttacactaacaactgtcacagttcaaacaataaaaaaccacactgagaaaaacataaccacttaccttactcaagtctcaccagaaagggttagcccatccaaccaacccacaaccacaccaccaatccacacaaactcagccacaatatcacctaatacaaaatcagaaacacaccatacaacagcacaaaccaaaggcagaacctctactccaacacagaacaacaagccaagcacaaaaccacgtccaaaaaatccacc------aaaaaaagatgattaccattttgaagtgttcaacttcgttccctgtagtatatgtggcaacaatcaactctgcaaatccatttgcaaaacaataccaagcaataaaccaaagaaaaaaccaactataaaacccacaaacaaaccaaccaccaaaaccacaaacaaaagagaccctaaaacactagccaaaacacc------------g------------aaa------------aaagaaa------ccaccattaacc---caacaaaaaaaccaacccccaagaccacagaaagagacaccagcaccccacaatccactgtgctcgacacaaccacatcgaaacacacagaaagagacaccagcaccccacaatccactgcgcttgacacaaccacatcaaaacacacaatccaacagcaatccttctactcaaccaccctcgaaaacacaccaaactccacacaaacacccacagcatccgagccctctacatcaaattccacctaaaaactccagtcatatgcttag
>KU950555||RSVB/USA/TH_10452/2013
atgtccaaaaacaagaatcaacgcactgccaggactctagaaaagacctgggatactcttaatcatctaattgtaatatcctcttgtttatacaaattaaatttaaaatctatagcacaaatagcactatcagttttggcaatgataatctcaacctctctcataattgcagccataatattcatcatctctgctaatcacaaagttacactaacaactgtcacagttcaaacaataaaaaaccacactgagaaaaacataaccacttaccttactcaagtctcaccagaaagggttagcccatccaaccaacccacaaccacaccaccaatccacacaaactcagccacaatatcacctaatacaaaatcagaaacacaccatacaacagcacaaaccaaaggcagaacctctactccaacacagaacaacaagccaagcacaaaaccacgtccaaaaaatccact------aaaaaaagatgattaccattttgaagtgttcaacttcgttccctgtagtatatgtggcaacaatcaactctgcaaatccatttgcaaaacaataccaagcaataaaccaaagaaaaaaccaactataaaacccacaaacaaaccaaccaccaaaaccacaaacaaaagagaccctaaaacactagccaaaacacc------------g------------aaa------------aaagaaa------ccaccattaacc---caacaaaaaaaccaacccccaagaccacagaaagagacaccagcaccccacaatccactgtgctcgacacaaccacatcgaaacacacagaaagagacaccagcaccccacaatccactgcgcttgacacaaccacatcaaaacacacaatccaacagcaatccttctactcaaccaccctcgaaaacacaccaaactccacacaaacacccacagcatccgagccctctacatcaaattccacctaaaaactccagtcatatgcttag
>KU950601||RSVB/USA/TH_10499/2013
atgtccaaaaacaagaatcaacgcactgccaggactctagaaaagacctgggatactcttaatcatctaattgtaatatcctcttgtttatacaaattaaatttaaaatctatagcacaaatagcactatcagttttggcaatgataatctcaacctctctcataattgcagccataatattcatcatctctgctaatcacaaagttacactaacaactgtcacagttcaaacaataaaaaaccacactgagaaaaacataaccacttaccttactcaagtctcaccagaaagggttagcccatccaaccaacccacaaccacaccaccaatccacacaaactcagccacaatatcacctaatacaaaatcagaaacacaccatacaacagcacaaaccaaaggcagaacctctactccaacacagaacaacaagccaagcacaaaaccacgtccaaaaaatccacc------aaaaaaagatgattaccattttgaagtgttcaacttcgttccctgtagtatatgtggcaacaatcaactctgcaaatccatttgcaaaacaataccaagcaataaaccaaagaaaaaaccaactataaaacccacaaacaaaccaaccaccaaaatcacaaacaaaagagaccctaaaacactagccaaaacacc------------g------------aaa------------aaagaaa------ccaccattaacc---caacaaaaaaaccaacccccaagaccacagaaagagacaccagcaccccacaatccactgtgctcgacacaaccacatcgaaacacacagaaagagacaccagcaccccacaatccactgcgcttgacacaaccacatcaaaacacacaatccaacagcaatccttctactcaaccaccctcgaaaacacaccaaactccacacaaacacccacagcatccgagccctctacatcaaattccacctaaaaactccagtcatatgcttag
>KU950517||RSVB/USA/TH_10445/2013
atgtccaaaaacaagaatcaacgcactgccaggactctagaaaagacctgggatactcttaatcatctaattgtaatatcctcttgtttatacaaattaaatttaaaatctatagcacaaatagcactatcagttttggcaatgataatctcaacctctctcataattgcagccataatattcatcatctctgctaatcacaaagttacactaacaactgtcacagttcaaacaataaaaaaccacactgagaaaaacataaccacttaccttactcaagtctcaccagaaaaggttagcccatccaaccaacccacaaccacaccaccaatccacacaaactcagccacaatatcacctaatacaaaatcagaaacacaccatacaacagcacaaaccaaaggcagaacctctactccaacacagaacaacaagccaagcacaaaaccacgtccaaaaaatccacc------aaaaaaagatgattaccattttgaagtgttcaacttcgttccctgtagtatatgtggcaacaatcaactctgcaaatccatttgcaaaacaataccaagcaataaaccaaagaaaaaaccaactataaaacccacaaacaaaccaaccaccaaaaccacaaacaaaagagaccctaaaacactagccaaaacacc------------g------------aaa------------aaagaaa------ccaccattaacc---caacaaaaaaaccaacccccaagaccacagaaagagacaccagcaccccacaatccactgtgctcgacacaaccacatcgaaacacacagaaagagacaccagcaccccacaatccactgcgcttgacacaaccacatcaaaacacacaatccaacagcaatccttctactcaaccaccctcgaaaacacaccaaactccacacaaacacccacagcatccgagccctctacatcaaattccacctaaaaactccagtcatatgcttag
>KU950543||RSVB/USA/TH_10485/2013
atgtccaaaaacaagaatcaacgcactgccaggactctagaaaagacctgggatactcttaatcatctaattgtaatatcctcttgtttatacaaattaaatttaaaatctatagcacaaatagcactatcagttttggcaatgataatctcaacctctctcataattgcagccataatattcatcatctctgctaatcacaaagttacactaacaactgtcacagttcaaacaataaaaaaccacactgagaaaaacataaccacttaccttactcaagtctcaccagaaagggttagcccatccaaccaacccacaaccacaccaccaatccacacaaactcagccacaatatcacctaatacaaaatcagaaacacaccatacaacagcacaaaccaaaggcagaacctctactccaacacagaacaacaagccaagcacaaaaccacgtccaaaaaatccacc------aaaaaaagatgattaccattttgaagtgttcaacttcgttccctgtagtatatgtggcaacaatcaactctgcaaatccatttgcaaaacaataccaagcaataaaccaaagaaaaaaccaactataaaacccacaaacaaaccaaccaccaaaatcacaaacaaaagagaccctaaaacactagccaaaacacc------------g------------aaa------------aaagaaa------ccaccattaacc---caacaaaaaaaccaacccccaagaccacagaaagagacaccagcaccccacaatccactgtgctcgacacaaccacatcgaaatacacagaaagagacaccagcaccccacaatccactgcgcttgacacaaccacatcaaaacacacaatccaacagcaatccttctactcaaccaccctcgaaaacacaccaaactccacacaaacacccacagcatccgagccctccacatcaaactccacctaaaaactccagtcatatgcttag
>KU950656||RSVB/USA/TH_10634/2013
atgtccaaaaacaagaatcaacgcactgccaggactctagaaaagacctgggatactcttaatcatctaattgtaatatcctcttgtttatacaaattaaatttaaaatctatagcacaaatagcactatcagttttggcaatgataatctcaacctctctcataattgcagccataatattcatcatctctgctaatcacaaagttacactaacaactgtcacagttcaaacaataaaaaaccacactgagaaaaacataaccacttaccttactcaagtctcaccagaaaaggttagcccatccaaccaacccacaaccacaccaccaatccacacaaactcagccacaatatcacctaatacaaaatcagaaacacaccatacaacagcacaaaccaaaggcagaacctctactccaacacagaacaacaagccaagcacaaaaccacgtccaaaaaatccacc------aaaaaaagatgattaccattttgaagtgttcaacttcgttccctgtagtatatgtggcaacaatcaactctgcaaatccatttgcaaaacaataccaagcaataaaccaaagaaaaaaccaactataaaacccacaaacaaaccaaccaccaaaaccacaaacaaaagagaccctaaaacactagccaaaacacc------------g------------aaa------------aaagaaa------ccaccattaacc---caacaaaaaaaccaacccccaagaccacagaaagagacaccagcaccccacaatccactgtgctcgacacaaccacatcgaaacacacagaaagagacaccagcaccccacaatccactgcgcttgacacaaccacatcaaaacacacaatccaacagcaatccttctactcaaccaccctcgaaaacacaccaaactccacacaaacacccacagcatccgagccctctacatcaaattccacctaaaaactccagtcatatgcttag
>KU950605||RSVB/USA/TH_10563/2013
atgtccaaaaacaagaatcaacgcactgccaggactctagaaaagacctgggatactcttaatcatctaattgtaatatcctcttgtttatacaaattaaatttaaaatctatagcacaaatagcactatcagttttggcaatgataatctcaacctctctcataattgcagccataatattcatcatctctgctaatcacaaagttacactaacaactgtcacagttcaaacaataaaaaaccacactgagaaaaacataaccacttaccttactcaagtctcaccagaaaaggttagcccatccaaccaacccacaaccacaccaccaatccacacaaactcagccacaatatcacctaatacaaaatcagaaacacaccatacaacagcacaaaccaaaggcagaacctctactccaacacagaacaacaagccaagcacaaaaccacgtccaaaaaatccacc------aaaaaaagatgattaccattttgaagtgttcaacttcgttccctgtagtatatgtggcaacaatcaactctgcaaatccatttgcaaaacaataccaagcaataaaccaaagaaaaaaccaactataaaacccacaaacaaaccaaccaccaaaaccacaaacaaaagagaccctaaaacactagccaaaacacc------------g------------aaa------------aaagaaa------ccaccattaacc---caacaaaaaaaccaacccccaagatcacagaaagagacaccagcacccca------------------------------------------------------------caatccactgcgcttgacacaaccacatcaaaacacacaatccaacagcaatccttctactcaaccaccctcgaaaacacaccaaactccacacaaacacccacagcatccgagccctctacatcaaattccacctaaaaactccagtcatatgcttag
>MK749900|RSVB/NIC/7309_04/2013
atgtccaaaaacaagagtcaacgcactgccaggactctagaaaagacctgggatactcttaatcatctaattgtaatatcctcttgtttatacaaattaaatttaaaatctatagcacaaatagcactatcagttttggcaatgataatctcaacctctctcataattgcagccataatattcatcatctctgctaatcacaaagttacactaacaactgtcacaattcaaacaataaaaaaccacactgagaaaaacataaccacttaccttactcaagtctcaccagaaagggttagcccatccaaccaacccacaaccacaccaccaatccacacaaactcagccacaatatcacctaatacaaaatcagaaacacaccatacaacagcacaaaccaaaggcagaacctctactccaacacagaacaacaagccaagcacaaaaccacgtccaaaaaatccacc------aaaaaaagatgattaccattttgaagtgttcaacttcgttccctgtagtatatgtggcaacaatcaactctgcaaatccatttgcaaaacaataccaagcaataaaccaaagaaaaaaccaactataaaacccacaaacaaaccacccaccaaaaccacaaacaaaagaaaccctaaaacactagccaaaacacc------------a------------aaa------------aaagaaa------ccaccattaacc---caacaaaaaaaccaacccccaagaccacagaaagagacaccagcaccccacaatccactgtgctcgacacaaccacatcgaaacacacagaaagagacaccagcacctcacaatccattgcgcttgacacaaccacatcaaaacacacaatccaacagcaatccctctactcaaccaccctcgaaaacacaccaaactccacacaaacacccacagcatccgagccctctacatcaaattccacctaaaaactccagtcatatgcttag
>KY249680|RSVB/England447/2011
atgtccaaaaacaagaatcaacgcactgccaggactctagaaaagacctgggatactcttaatcatctaattgtaatatcctcttgtttatacaaattaaatttaaaatctatagcacaaatagcactatcagttttggcaatgataatctcaacctctctcataattgcagccataatattcatcatctctgccaatcacaaagttacactaacaactgtcacagttcaaacaataaaaaaccacactgagaaaaacataaccacttaccttactcaagtctcaccagaaagggttagcccatcctaccaacccacaaccacaccaccaatctacacaaactcagccacaatatcacctaatacaaaatcagaaacacaccatacaacagcacaaaccaaaggcagaacctctactccaacacagaacaacaagccaagcacaaaaccacgtccaaaaaatccacc------aaaaaaagatgattatcattttgaagtgttcaacttcgttccctgtagtatatgtggcaacaatcaactctgcaaatccatttgcaaaacaataccaagcaacaaaccaaagaaaaaaccaactataaaacccacaaacaaaccacccaccaaaaccacaaacaaaagagaccccaaaacactagccagaacacc------------g------------aaa------------aaagaaa------ccaccattaacc---caacaaaaaaaccaacccccaagaccacagaaagagacaccagcaccccacaatccactgtgctcgacacaaccacatcaaaacacacagaaagagacaccagcacctcacaatccattgcgcttgacacaaccacatcaaaacacacaatccaacagcaatccctctactcaaccaccctcgaaaacacaccaaactccacacaaacacccacagcatccgagccctccacatcaaattccacctaaaaactccagtcatatgcttag
>KY249676|RSVB/England133/2012
atgtccaaaaacaagaatcaacgcactgccaggactctagaaaagacctgggatactcttaatcatctaattgtaatatcctcttgtttatacaaattaaatttaaaatctatagcacaaatagcactatcagttttggcaatgataatctcaacctctctcataattgcagccataatattcatcatctctgccaatcacaaagttacactaacaactgtcacagttcaaacaataaaaaaccacactgagaaaaacataaccacttaccttactcaagtctcaccagaaagggttagcccatcctaccaacccacaaccacaccaccaatctacacaaactcagccacaatatcacctaatacaaaatcagaaacacaccatacaacagcacaaaccaaaggcagaacctctactccaacacagaacaacaagccaagcacaaaaccacgtccaaaaaatccacc------aaaaaaagatgattatcattttgaagtgttcaacttcgttccctgtagtatatgtggcaacaatcaactctgcaaatccatttgcaaaacaataccaagcaacaaaccaaagaaaaaaccaactataaaacccacaaacaaaccacccaccaaaaccacaaacaaaagagaccccaaaacactagccagaacacc------------g------------aaa------------aaagaaa------ccaccattaacc---caacaaaaaaaccaacccccaagaccacagaaagagacaccagcaccccacaatccactgtgctcgacacaaccacatcaaaacacacagaaagagacaccagcacctcacaatccattgcgcttgacacaaccacatcaaaacacacaatccaacagcaatccctctactcaaccaccatcgaaaacacaccaaactccacacaaacacccacagcatccgagccctccacatcaaattccacccaaaaactccagtcatatgcttag
>KY249675|RSVB/England306/2012
atgtccaaaaacaagaatcaacgcactgccaggactctagaaaagacctgggatactcttaatcatctaattgtaatatcctcttgtttatacaaattaaatttaaaatctatagcacaaatagcactatcagttttggcaatgataatctcaacctctctcataattgcagccataatattcatcatctctgccaatcacaaagttacactaacaactgtcacagttcaaacaataaaaaaccacactgagaaaaacataaccacttaccttactcaagtctcaccagaaagggttagcccatcctaccaacccacaaccacaccaccaatctacacaaactcagccacaatatcacctaatacaaaatcagaaacacaccatacaacagcacaaaccaaaggcagaacctctactccaacacagaacaacaagccaagcacaaaaccacgtccaaaaaatccacc------aaaaaaagatgattatcattttgaagtgttcaacttcgttccctgtagtatatgtggcaacaatcaactctgcaaatccatttgcaaaacaataccaagcaacaaaccaaagaaaaaaccaactataaaacccacaaacaaaccacccaccaaaaccacaaacaaaagagaccccaaaacactagccagaacacc------------g------------aaa------------aaagaaa------ccaccattaacc---caacaaaaaaaccaacccccaagaccacagaaagagacaccagcaccccacaatccactgtgctcgacacaaccacatcaaaacacacagaaagagacaccagcacctcacaatccactgcgcttgacacaaccacatcaaaacacacaatccaacagcaatccctctactcaaccaccctcgaaaacacaccaaactccacacaaacacccacagcatccgagccctccacatcaaattccacccaaaaactccagtcatatgcttag
>MF001046|6C5/2015
atgtccaaaaacaagaatcaacgcactgccaggactctagaaaagacctgggatactcttaatcatctaattgtaatatcctcttgtttatacaaattaaatttaaaatctatagcacaaatagcactgtcagttttggcaatgataatctcaacctctctcataattgcagccataatattcattatctctgccaatcacaaagttacactaacaactgtcacagttcaaacaataaaaaaccacactgagaaaaacataaccacttaccttactcaagtctcaccagaaagggttagcccatccaaccaactcacaaccacaccaccaatccacacaaactcagccacaatatcacctaatacaaaatcagaaacacaccatacaacagcacaaaccaaaggcagtacctctactccaacacagaacaacaagccaagcacaaaaccacgtccaaaaaatccacc------aaaaaaagatgattaccattttgaagtgttcaacttcgttccctgtagtatatgtggcaacaatcaactctgcaaatccatctgcaaaacaataccaagcaataaaccaaagaaaaaaccaactataaaacccacaaacaaaccacccaccaaaaccacaaacaaaagagaccctaaaacactagccaaaacacc------------g------------aaa------------aaagaaa------ccaccattaacc---caacaaaaaaaccaacccccaagactacagaaagagacaccagcaccccacaatccactgtgctcgacacaaccacatcagaacacacagaaagagacaccagcacctcacaatccattgcgcttgacacaaccacatcaaaacacacaatccaacagcaatccctctactcaaccaccctcgaaaacacaccaaactccacacaaacacccacagcatccgagccctccacatcaaattccacctaaaaactccagtcatatgcttag
>JX576737||10-053640|2010
atgtctaaaaacaagaatcaacgcactgccaggactctagaaaagacctgggatactcttaatcatctaattgtaatatcctcttgtttatacaaattaaatttaaaatctatagcacaaatagcactatcagttttggcaatgataatctcaacctctctcataattgcagccataatattcatcatctctgccaatcacaaagttacactaacaactgtcacagttcaaacaataaaaaaccacactgagaaaaacataaccacttaccttactcaagtctcaccagaaagggttagcccatccaaccaaccctcaaccacaccaccaatccacacaaactcagccacaatatcacctaatacaaaatcagaaacacaccatacaacagcacaaaccaaaggcagaacctctactccaacacagaacaacaagccaagcacaaaaccacgtccaaaaaatccacc------aaaaaaagatgattaccattttgaagtgtttaacttcgttccctgtagtatatgtggcaacaatcaactctgcaaatccatttgcaaaacaataccaagcaataaaccaaagaaaaaaccaactataaaacccacaaacaaaccacccaccaaaaccacaaacaaaagagaccctaaaacattagccaaaacacc------------g------------aaa------------aaagaaa------ccaccattaacc---caacaaaaaaaccaacctccaagaccacagaaagagacaccagcaccccacaatccactgtgatcgacacaaccacatcaaaacacacagaaagagacaccagcacctcacaatccattgcgcttgacacaaccacatcaaaacacacaatccaacagcaatccctctactcaaccaccctcgaaaacacaccaaactccacacaaacacccacagcatccgagccctccacatcaaattccacctaaaaactccagtcatatgcttag
>MF185753||TX11-56/2011
atgtccaaaaacaagaatcaacgcactgccaggactctagaaaagacctgggatactcttaatcatctaattgtaatatcctcttgtttatacaaattaaatttaaaatctatagcacaaatagcactatcagttttggcaatgataatctcaacctctctcataattgcagccataatattcatcatctctgccaatcacaaagttacactaacaactgtcacagttcaaacaataaaaaaccacactgagaaaaacataaccacttaccttactcaagtctcaccagaaagggttagcccatccaaccaacccacaaccacaccaccaatccacacaaactcagccacaatatcacctaatacaaaatcagaaacacaccatacaacagcacaaaccaaaggcagaacctctactccaacacagaacaacaagccaagcacaaaaccacgtccaaaaaatccacc------aaaaaaagatgattaccattttgaagtgttcaacttcgttccctgtagtatatgtggcaacaatcaactctgcaaatccatttgcaaaacaataccaagcaataaaccaaagaaaaaaccaactataaaacccacaaacaaaccacccaccaaaaccataaacaaaagagaccccaaaacaccagccaaaacacc------------g------------aaa------------aaagaaa------ccaccatcaacc---caacaaaaaaaccaacctccaagaccacagaaagagacaccagcaccccacaatccactgtgcttgacacaaccacatcaaaacacacagaaagagacaccagcacctcacaatccattgtgcttgacacaaccacatcaaaacacacaatccaacagcaatccctctactcaaccaccctcgaaaacacaccaaactccacacaaacacccacagcatccgagccctccacatcaaattccacctaaaaactccagtcatatgcttag
>JX576733||12-004620|2012
atgtccaaaaacaagaatcaacgcactgccaggactctagaaaagacctgggatactcttaatcatctaattgtaatatcctcttgtttatacaaattaaatttaaaatctatagcacaaatagcgctatcagttttggcaatgataatctcaacctctctcataattgcagccataatattcatcatctctgccaatcacaaagttacactaacaactgtcacagttcaaacaataaaaaaccacactgagaaaaacataaccacttaccttactcaagtctcaccagaaagggttagcccatccaaccaacctacaaccacaccaccaatccacacaaactcagccacaatatcgcccaatacaaaatcagaaacacaccatacaacagcacaaaccaaaggcagaacctccactccaacacagaacaacaagccaagcacaaaaccacgtccaaaaaatccacc------aaaaaaagatgattaccattttgaagtgttcaacttcgttccctgtagtatatgtggcaacaaccaactctgcaaatccacttgcaaaactataccaagcaacaaaccaaagaaaaaaccaaccacaaaacccacaaacaaaccacccaccaaaaccacaaacaaaagagactccaaaacaccagccaaaacacc------------g------------aaa------------aaagaaa------ccaccattaacc---caacaaaaaaaccaacccccaagaccacagaaagagacaccagcaccccacaatccactgtgctcgacacaaccacatcaaaacacacagaaagagacaccagcacctcacaatccattgcgcttgacacaaccacatcaaaacacacaatccaacagcaatccctctactcaaccaccctcgaaaacacaccaaactccacacaaacacccacagcatccgagccctccacatcaaattccacctaaaaactccagtcatatgcttag
>KX765964||RSVB/NZL/2012
atgtccaaaaacaagaatcaacgcactgccaggactctagaaaagacctgggatactcttaatcatctaattgtaatatcctcttgtttatacaaattaaatttaaaatctatagcacaaatagcactatcagttttggcaatgataatctcaacctctctcataattgcagccataatattcatcatctctgccaatcacaaagttacactaacaactgtcacagttcaaacaataaaaaaccacactgaaaaaaacataaccacttaccttactcaagttccaccagaaagggttagcccatccaaccaacccacaaccacaccaccaatccacacaaactcagccacaatatcacctaatacaaaatcagaaacacaccatacaacagcacaaaccaaaggcagaacctctactccaacacagaacaataagccaagcacaaaaccacgtccaaaaaatccacc------aaaaaaagatgattaccattttgaagtgttcaacttcgttccctgtagtatatgtggcaacaatcaactctgcaaatccatttgcaaaacaataccaagcaataaaccaaagaaaaaaccaactataaaacccacaaacaaaccacccaccaaaaccacaaacaaaagagactccaaaacactagccaaaacact------------g------------aaa------------aaagaaa------ccaccattaacc---caacaaaaaaaccaacccccaagaccacagaaagagacaccagcaccccacaatccaccgtgctcgacacaaccacatcaaaacacatagaaagagacaccagcacctcacaatccattgcgcttgacacaaccacatcaaaacacacaatccaacagcaatccctctactcaaccatcttcgaaaacacaccaaactccacacaaacacccacagcatccgagccctccacatcaaattccacctaaaaactccagtcatatgcttag
>KX765889||RSVB/NZL//2012
atgtccaaaaacaagaatcaacgcactgccaggactctagaaaagacctgggatactcttaatcatctaattgtaatatcctcttgtttatacaaattaaatttaaaatctatagcacaaatagcactatcagttttggcaatgataatctcaacctctctcataattgcagccataatattcatcatctctgccaatcacaaagttacactaacaactgtcacagttcaaacaataaaaaaccacactgaaaaaaacataaccacttaccttactcaagttccaccagaaagggttagcccatccaaccaacccacaaccacaccaccaatccacacaaactcagccacaatatcacctaatacaaaatcagaaacacaccatacaacagcacaaaccaaaggcagaacctctactccaacacagaacaataagccaagcacaaaaccacgtccaaaaaatccacc------aaaaaaagatgattaccattttgaagtgttcaacttcgttccctgtagtatatgtggcaacaatcaactctgcaaatccatttgcaaaacaataccaagcaataaaccaaagaaaaaaccaactataaaacccacaaacaaaccacccaccaaaaccacaaacaaaagagactccaaaacactagccaaaacact------------g------------aaa------------aaagaaa------ccaccattaacc---caacaaaaaaaccaacccccaagaccacagaaagagacaccagcaccccacaatccaccgtgctcgacacaaccacatcaaaacacatagaaagagacaccagcacctcacaatccattgcgcttgacacaaccacatcaaaacacacaatccaacagcaatccctctactcaaccatcttcgaaaacacaccaaactccacacaaacacccacagcatccgagccctccacatcaaattccacctaaaaactccagtcatatgcttag
>KX765976||RSVB/NZL//2012
atgtccaaaaacaagaatcaacgcactgccaggactctagaaaagacctgggatactcttaatcatctaattgtaatatcctcttgtttatacaaattaaatttaaaatctatagcacaaatagcactatcagttttggcaatgataatctcaacctctctcataattgcagccataatattcatcatctctgccaatcacaaagttacactaacaactgtcacagttcaaacaataaaaaaccacactgaaaaaaacataaccacttaccttactcaagttccaccagaaagggttagcccatccaaccaacccacaaccacaccaccaatccacacaaactcagccacaatatcacctaatacaaaatcagaaacacaccatacaacagcacaaaccaaaggcagaacctctactccaacacagaacaataagccaagcacaaaaccacgtccaaaaaatccacc------aaaaaaagatgattaccattttgaagtgttcaacttcgttccctgtagtatatgtggcaacaatcaactctgcaaatccatttgcaaaacaataccaagcaataaaccaaagaaaaaaccaactataaaacccacaaacaaaccacccaccaaaaccacaaacaaaagagactccaaaacactagccaaaacact------------g------------aaa------------aaagaaa------ccaccattaacc---caacaaaaaaaccaacccccaagaccacagaaagagacaccagcaccccacaatccaccgtgctcgacacaaccacatcaaaacacatagaaagagacaccagcacctcacaatccattgcgcttgacacaaccacatcaaaacacacaatccaacagcaatccctctactcaaccatcttcgaaaacacaccaaactccacacaaacacccacagcatccgagccctccacatcaaattccacctaaaaactccagtcatatgcttag
>KX765952||RSVB/NZL/2012
atgtccaaaaacaagaatcaacgcactgccaggactctagaaaagacctgggatactcttaatcatctaattgtaatatcctcttgtttatacaaattaaatttaaaatctatagcacaaatagcactatcagttttggcaatgataatctcaacctctctcataattgcagccataatattcatcatctctgccaatcacaaagttacactaacaactgtcacagttcaaacaataaaaaaccacactgaaaaaaacataaccacttaccttactcaagttccaccagaaagggttagcccatccaaccaacccacaaccacaccaccaatccacacaaactcagccacaatatcacctaatacaaaatcagaaacacaccatacaacagcacaaaccaaaggcagaacctctactccaacacagaacaataagccaagcacaaaaccacgtccaaaaaatccacc------aaaaaaagatgattaccattttgaagtgttcaacttcgttccctgtagtatatgtggcaacaatcaactctgcaaatccatttgcaaaacaataccaagcaataaaccaaagaaaaaaccaactataaaacccacaaacaaaccacccaccaaaaccacaaacaaaagagactccaaaacactagccaaaacact------------g------------aaa------------aaagaaa------ccaccattaacc---caacaaaaaaaccaacccccaagaccacagaaagagacaccagcaccccacaatccaccgtgctcgacacaaccacatcaaaacacatagaaagagacaccagcacctcacaatccattgcgcttgacacaaccacatcaaaacacacaatccaacagcaatccctctactcaaccatcttcgaaaacacaccaaactccacacaaacacccacagcatccgagccctccacatcaaattccacctaaaaactccagtcatatgcttag
>KY249672|RSVB/England198/2012
atgtccaaaaacaagaatcaacgcactgccaggactctagaaaagacctgggatactcttaatcatctaattgtgatatcctcttgtttatacaaattaaatttaaaatctatagcacaaatagcactatcagttttggcaatgataatctcaacctctctcataattgcagccataatattcatcatctctgccaatcacaaagttacactaacaactgtcacagttcaaacaataaaaaaccacactgagaaaaacataaccacttaccttactcaagtttcaccagaaagggttagcccatccaaccaacccacaaccacaccaccaattcacacaaactcagccacaatatcacccaatacaaaatcagaaacacaccatacaacagcacaaaccaaaggcagaacctctactccaacacagaacaataagccaagcacaaaaccacgtccaaaaaatccacc------aaaaaaagatgattaccattttgaagtgttcaacttcgttccctgtagtatatgtggcaacaatcaactctgcaaatccatttgcaaaacaataccaagcaataaaccaaagaaaaaaccaactataaaacccacaaacaaaccacccaccaaaaccacaaacaaaagagactctaaaacactagccaaaacacc------------g------------aaa------------aaagaaa------ccaccattaacc---caacaaaaaaaccaacccccaagaccacagaaagagacaccagcaccccacaatccactgtgctcgacacaaccacatcaaaacacacagaaagagacaccagcacctcacaatccattgcgcttgacacaaccacatcaaaacacacaatccaacagcaatccctctactcaaccatcctcgaaaacacaccaaactccacacaaacacccacagcatccgagccctccacatcaaattccacctaaaaactccagtcatatgcttag
>KX655660||RSVB/JOR/B1725/2013
atgtccaaaaacaagaatcaacgcactgccaggactctagaaaagacctgggatactcttaatcatctaattgtaatatcctcttgtttatacaaattaaatttaaaatctatagcacaaatagcactatcagttttggcaatgataatctcaacctctctcataattgcagccataatattcatcatctctgctaatcacaaagttacactaacaactgttacagttcaaacaataaaaaaccacactgagaaaaacataaccacttaccttactcaagtctcatcagaaagggttagcccatccaaccaacccacaaccacaccaccaatccacacaaactcagccacaatatcacctaatacaaaatcagaaacacactatacaacagcacaaaccaaaggcagaacctctactccaacacagaacaacaagccaagcacaaaaccacgtccaaaaaatccacc------aaaaaaagatgattaccattttgaagtgttcaacttcgttccctgtagtatatgtggcaacaatcaactctgcaaatccatctgcaaaacagtaccaagcaacaaaccaaagaaaaaaccaaccacaaaacccacaaacaaaccacccaccaaaaccacaaacaaaagggaccccaaaacaccagccaaaacacc------------g------------aaa------------aaagaaa------ccaccatcaacc---caacaaaaaaaccaacccccaagaccacaaaaagagacaccagcaccccacaatccactgtgctcgacacaaccacatcgaaacacacagaaagagacaccagcactctacaatccactgcgattgacacaaccacatcaaaacacacaatccaacagcaatccctctactcaaccaccctcgaaaacacaccaaactccacacaaacacccacagcatccgagccctctacatcaaattccacctaaaaactccagtcatatgcttag
>MK109764|RSVB/JOR/C2749/2013
atgtccaaaaacaagaatcaacgcactgccaggactctagaaaagacctgggatactcttaatcatctaattgtaatatcctcttgtttatacaaattaaatttaaaatctatagcacaaatagcactatcagttttggcaatgataatctcaacctctctcataattgcagccataatattcatcatctctgctaatcacaaagttacactaacaactgttacagttcaaacaataaaaaaccacactgagaaaaacataaccacttaccttactcaagtctcatcagaaagggttagcccatccaaccaacccacaaccacaccaccaatccacacaaactcagccacaatatcacctaatacaaaatcagaaacacactatacaacagcacaaaccaaaggcagaacctctactccaacacagaacaacaagccaagcacaaaaccacgtccaaaaaatccacc------aaaaaaagatgattaccattttgaagtgttcaacttcgttccctgtagtatatgtggcaacaatcaactctgcaaatccatctgcaaaacagtaccaagcaacaaaccaaagaaaaaaccaaccacaaaacccacaaacaaaccacccaccaaaaccacaaacaaaagggaccccaaaacaccagccaaaacacc------------g------------aaa------------aaagaaa------ccaccatcaacc---caacaaaaaaaccaacccccaagaccacaaaaagagacaccagcaccccacaatccactgtgctcgacacaaccacatcgaaacacacagaaagagacaccagcactctacaatccactgcgattgacacaaccacatcaaaacacacaatccaacagcaatccctctactcaaccaccctcgaaaacacaccaaactccacacaaacacccacagcatccgagccctctacatcaaattccacctaaaaactccagtcatatgcttag
>KX765890||RSVB/NZL//2011
atgtccaaaaacaagaatcaacgcactgccaggactctagaaaagacctgggatactcttaatcatctaattgtaatatcctcttgtttatacaaattaaatttaaaatctatagcacaaatagcactatcagttttggcaatgataatctcaacctctctcataattgcagccataatattcatcatctctgccaatcacaaagttacactaacaactgtcacagttcaaacaataaaaaaccacactgagaaaaacataaccacttaccttactcaagtctcaccagaaagggttagcccatccgaccaactcacaaccacaccaccaatccacacaaactcagccacaatatcacctaatacaaaatcagaaacacaccatacaacagcacaaaccaaaggcagaacctctactccaacacagaacaacaagccaagcacaaaaccacgtccaaaaaatccacc------aaaaaaagatgattaccattttgaagtgttcaacttcgttccctgtagtatatgtggcaacaatcaactctgcaaatccatttgcaaaacaataccaagcaataaaccaaagaaaaaaccaactataaaacccacaaacaaaccacccaccaaaaccacaaacaaaagagaccctaaaacactaaccaaaacacc------------g------------aaa------------aaagaaa------ccaccattaacc---caacaaaaaaaccaacccccaagaccacagaaagagacaccagcaccccacaatccactgtgctcgacacaaccacatcaaaacacacagaaagagacaccagcacctcacaatccattgcgcttgacacaaccacatcaaaacacacaacccaacagcaatccctctactcaaccaccctcgaaaacacaccaaacttcacacaaacacccacagcatccgagccctccacatcaaattccacctaaaaactccagtcatatgctaag
>KX765922||RSVB/NZL/2011
atgtccaaaaacaagaatcaacgcactgccaggactctagaaaagacctgggatactcttaatcatctaattgtaatatcctcttgtttatacaaattaaatttaaaatctatagcacaaatagcactatcagttttggcaatgataatctcaacctctctcataattgcagccataatattcatcatctctgccaatcacaaagttacactaacaactgtcacagttcaaacaataaaaaaccacactgagaaaaacataaccacttaccttactcaagtctcaccagaaagggttagcccatccgaccaactcacaaccacaccaccaatccacacaaactcagccacaatatcacctaatacaaaatcagaaacacaccatacaacagcacaaaccaaaggcagaacctctactccaacacagaacaacaagccaagcacaaaaccacgtccaaaaaatccacc------aaaaaaagatgattaccattttgaagtgttcaacttcgttccctgtagtatatgtggcaacaatcaactctgcaaatccatttgcaaaacaataccaagcaataaaccaaagaaaaaaccaactataaaacccacaaacaaaccacccaccaaaaccacaaacaaaagagaccctaaaacactaaccaaaacacc------------g------------aaa------------aaagaaa------ccaccattaacc---caacaaaaaaaccaacccccaagaccacagaaagagacaccagcaccccacaatccactgtgctcgacacaaccacatcaaaacacacagaaagagacaccagcacctcacaatccattgcgcttgacacaaccacatcaaaacacacaacccaacagcaatccctctactcaaccaccctcgaaaacacaccaaacttcacacaaacacccacagcatccgagccctccacatcaaattccacctaaaaactccagtcatatgctaag
>KX765978||RSVB/NZL//2011
atgtccaaaaacaagaatcaacgcactgccaggactctagaaaagacctgggatactcttaatcatctaattgtaatatcctcttgtttatacaaattaaatttaaaatctatagcacaaatagcactatcagttttggcaatgataatctcaacctctctcataattgcagccataatattcatcatctctgccaatcacaaagttacactaacaactgtcacagttcaaacaataaaaaaccacactgagaaaaacataaccacttaccttactcaagtctcaccagaaagggttagcccatccgaccaactcacaaccacaccaccaatccacacaaactcagccacaatatcacctaatacaaaatcagaaacacaccatacaacagcacaaaccaaaggcagaacctctactccaacacagaacaacaagccaagcacaaaaccacgtccaaaaaatccacc------aaaaaaagatgattaccattttgaagtgttcaacttcgttccctgtagtatatgtggcaacaatcaactctgcaaatccatttgcaaaacaataccaagcaataaaccaaagaaaaaaccaactataaaacccacaaacaaaccacccaccaaaaccacaaacaaaagagaccctaaaacactaaccaaaacacc------------g------------aaa------------aaagaaa------ccaccattaacc---caacaaaaaaaccaacccccaagaccacagaaagagacaccagcaccccacaatccactgtgctcgacacaaccacatcaaaacacacagaaagagacaccagcacctcacaatccattgcgcttgacacaaccacatcaaaacacacaacccaacagcaatccctctactcaaccaccctcgaaaacacaccaaacttcacacaaacacccacagcatccgagccctccacatcaaattccacctaaaaactccagtcatatgcttag
>KX765927||RSVB/NZL/2011
atgtccaaaaacaagaatcaacgcactgccaggactctagaaaagacctgggatactcttaatcatctaattgtaatatcctcttgtttatacaaattaaatttaaaatctatagcacaaatagcactatcagttttggcaatgataatctcaacctctctcataattgcagccataatattcatcatctctgccaatcacaaagttacactaacaactgtcacagttcaaacaataaaaaaccacactgagaaaaacataaccacttaccttactcaagtctcaccagaaagggttagcccatccaaccaacccacaaccacaccaccaatccacacaaactcagccacaatatcacctaatacaaaatcagaaacacaccatacaacagcacaaaccaaaggcagaacctctactccaacacagaacaacaagccaagcacaaaaccacgtccaaaaaatccacc------aaaaaaagatgattaccattttgaagtgttcaacttcgttccctgtagtatatgtggcaacaatcaactctgcaaatccatttgcaaaacaataccaagcaataaaccaaagaaaaaaccaactataaaacccacaaacaaaccacccaccaaaaccacaaacaaaagagaccctaaaacactagccaaaacacc------------g------------aaa------------aaagaaa------ccaccattaacc---caacaaaaaaaccaacctccaagaccacagaaagagacaccagcaccccacaatccactgtgcttgacacaaccacatcaaaacacacagaaagagacaccagcacctcacaatccattgcgcttgacacaaccacatcaaaacacacaatccaacagcaatccctctactcaaccaccctcgaaaacacaccaaactccacacaaacacccacagcatctgagccctccacatcaaattccacctaaaaactccagtcatatgcttag
>KX765903||RSVB/NZL//2011
atgtccaaaaacaagaatcaacgcactgccaggactctagaaaagacctgggatactcttaatcatctaattgtaatatcctcttgtttatacaaattaaatttaaaatctatagcacaaatagcactatcagttttggcaatgataatctcaacctctctcataattgcagccataatattcatcatctctgccaatcacaaagttatactaacaactgtcacagttcaaacaataaaaaaccacactgagaaaaacataaccactcaccttactcaagtctcaccagaaagggttagcccatccaaccaacccacaaccacaccaccaatccacacaaactcagccacaatatcacctaatacaaaatcagaaacacaccatacaacagcacaaaccaaaggcagaacctctactccaacacagaacaacaagccaagcacaaaaccacgtccaaaaaatccacc------aaaaaaagatgattaccattttgaagtgttcaacttcgttccctgtagtatatgtggcaacaatcaactctgcaaatccatttgcaaaacaataccaagcaataaaccaaagaaaaaaccaactataaaacccacaaacaaaccacccaccaaaaccacaaacaaaagagaccctaaaacactagccaaaacacc------------g------------aaa------------aaagaaa------ccaccattaacc---caacaaaaaaaccaacctccaagaccacagaaagagacaccagcaccccacaatccactgtgcttgacacaaccacatcaaaacacacagaaagagacaccagcacctcacaatccattgcgcttgacacaaccacatcaaaacacacaatccaacagcaatccctctactcaaccaccctcgaaaacacaccaaactccacacaaacacccacagcatctgagccctccacatcaaattccacctaaaaactccagtcatatgcttag
>KJ627342||RSVB/PER/2012
atgtccaaaaacaagaatcaacgcactgccaggactctagaaaagacctgggatactcttaatcatctaattgtaatatcctcttgtttatacaaattaaatttaaaatctatagcacaaatagcactatcagttttggcaatgataatctcaacctctctcataattgcagccataatattcatcatctctgccaatcacaaagttacactaacaactgtcacagttcaaacaataaaaaaccacactgagaaaaacataaccacttaccttactcaagtctcaccagaaagggttagcccatccaaccaacccacaaccacaccaccaatccacacaaactcagccacaatatcacccaatacaaaaccagaaacacaccatacaacagcacaaaccaaaggcagaacctctactccaacacagaacaacaagccaagcacaaaaccacgtccaaaaaatccacc------aaaaaaagatgattaccattttgaagtgttcaacttcgttccctgtagtatatgtggcaacaatcaactctgcaaatccatttgcaaaacaataccaagcaataaaccaaagaaaaaaccaactataaaacccacaaacaaaccacccaccaaaaccacaaacaaaagagaccctaaaacactagccaaaacacc------------g------------aaa------------aaagaaa------ccaccattaacc---caacaaaaaaaccaacctccaagaccacagaaagagacaccagcaccccacaatccactgtgcttgacacaaccacatcaaaacacacagaaagagacaccagcacctcacaatccattgcgcttgacacaaccacatcaaaacacacaatccaacagcaatccctctactcaaccaccctcgaaaacacaccaaactccacacaaacacccacagcatctgagccctccacatcaaattccacctaaaaactccagtcatatgcttag
>KJ627262||RSVB/PER/2012
atgtccaaaaacaagaatcaacgcactgccaggactctagaaaagacctgggatactcttaatcatctaattgtaatatcctcttgtttatacaaattaaatttaaaatctatagcacaaatagcactatcagttttggcaatgataatctcaacctctctcataattgcagccataatattcatcatctctgccaatcacaaagttacactaacaactgtcacagttcaaacaataaaaaaccacactgagaaaaacataaccacttaccttactcaagtctcaccagaaagggttagcccatccaaccaacccacaaccacaccaccaatccacacaaactcagccacaatatcacccaatacaaaaccagaaacacaccatacaacagcacaaaccaaaggcagaacctctactccaacacagaacaacaagccaagcacaaaaccacgtccaaaaaatccacc------aaaaaaagatgattaccattttgaagtgttcaacttcgttccctgtagtatatgtggcaacaatcaactctgcaaatccatttgcaaaacaataccaagcaataaaccaaagaaaaaaccaactataaaacccacaaacaaaccacccaccaaaaccacaaacaaaagagaccctaaaacactagccaaaacacc------------g------------aaa------------aaagaaa------ccaccattaacc---caacaaaaaaaccaacctccaagaccacagaaagagacaccagcaccccacaatccactgtgcttgacacaaccacatcaaaacacacagaaagagacaccagcacctcacaatccattgcgcttgacacaaccacatcaaaacacacaatccaacagcaatccctctactcaaccaccctcgaaaacacaccaaactccacacaaacacccacagcatctgagccctccacatcaaattccacctaaaaactccagtcatatgcttag
>KJ627340||RSVB/PER//2012
atgtccaaaaacaagaatcaacgcactgccaggactctagaaaagacctgggatactcttaatcatctaattgtaatatcctcttgtttatacaaattaaatttaaaatctatagcacaaatagcactatcagttttggcaatgataatctcaacctctctcataattgcagccataatattcatcatctctgccaatcacaaagttacactaacaactgtcacagttcaaacaataaaaaaccacactgagaaaaacataaccacttaccttactcaagtctcaccagaaagggttagcccatccaaccaacccacaaccacaccaccaatccacacaaactcagccacaatatcacctaatacaaaatcagaaacacaccatacaacagcacaaaccaaaggcagaacctctactccaacacagaacaacaagccaagcacaaaaccacgtccaaaaaatccacc------aaaaaaagatgattaccattttgaagtgttcaacttcgttccctgtagtatatgtggcaacaatcaactctgcaaatccatttgcaaaacaataccaagcaataaaccaaagaaaaaaccaactataaaacccacaaacaaaccacccaccaaaaccacaaacaaaagagaccctaaaacactagccaaaacacc------------g------------aaa------------aaagaaa------ccaccattaacc---caacaaaaaaaccaacctccaagaccacagaaagagacaccagcaccccacaatccactgtgcttgacacaaccacatcaaaacacacagaaagagacaccagcacctcacaatccattgcgcttgacacaaccacatcaaaacacacaatccaacagcaatccctctactcaaccaccctcgaaaacacaccaaactccacacaaacacccacagcatctgagccctccacatcaaattccacctaaaaactccagtcatatgcttag
>KJ939920||VN-135-8/2009
atgtccaaaaacaagaatcaacgcactgccaggactctagaaaagacctgggacactctcaatcatctaattgtaatatcctcttgtttatacaaattaaatttaaaatctatagcacaaatagcactatcagttttggcaatgataatctcaacctctctcataattgcagccataatattcatcatctctgccaatcataaagttacactaacaactgtcacagttcaaacaataaaaaaccacactgagaaaaacataaccacttacctcactcaagtctcaccagaaagggttagcccatccaaacaacccacaaccacaccaccaatccacacaaactcagccacaatatcacctaatacaaaatcagaaacacaccatacaacagcacaaaccaaaggcagaacctctactccaacacagaacaacaagccaagcacaaaaccacgtccaaaaaatccaccaaaaaaaaaaaaagatgattaccattttgaagtgttcaacttcgttccctgtagtatatgtggcaacaatcaactctgcaaatccatttgcaaaacaataccaagcaataaaccaaagaaaaaaccaaccataaaacccacaaacaaaccacccaccaaaaccacaaacaaaagagaccctaaaacactagccaaaacacc------------g------------aaa------------aaagaaa------ccaccattaacc---caacaaaaaaaccaacccccaagaccacagaaagagacaccagcaccccacaatccactgtgctcgacacaaccacatcaaaacacacagaaagagacaccagcacctcacaatccattgtgcttgacacaaccacatcaaaacacacaatccaacagcaatccctctactcaaccacccccgaaaacacacccaactccacacaaacacccacagcatccgagccctccacatcaaattccacctaaaaactccagtcatatgcttag
>LC474528||RSV/B/Sendai/|2011
atgtccaaaaacaagaatcaacgcactgccaggactctagaaaagacctgggatactcttaatcatctaattgtaatatcctcttgtttatacaaattaaatttaaaatctatagcacaaatagcactatcagttttggcaatgataatctcaacctctctcataattgtagccataatattcatcatctctgccaatcacaaagttacactaacaactgtcacagttcaaacaataaaaaaccacactgagaaaaacataaccacttaccttactcaagtctcaccagaaagggttagcccatcccaacaacccacaaccacaccaccaatccacacaaactcagccacaacatcacctaatacaaaatcagaaacacaccatacaacagcacaaaccaaaggcaggacctctactccaacacagaacaacaagccaagcacaaaaccacgtccaaaaaatccacc------aaaaaaagatgattaccattttgaagtgttcaacttcgttccctgtagtatatgtggcaataatcaactctgcaaatctatttgcaaaacaataccaagcaataaaccaaagaaaaaaccaactataaaacccacaaccaaaccatccaccaaaaccacaaacaaaagagaccctaaaacactagccaaaacacc------------g------------aaa------------aaagaaa------ccaccattaacc---caacaaaaaaaccaaccccaaagaccacagaaagagacaccagcaccccacaatccactgtgctcgacacaaccacatcaaaacacacagaaaaagacaccagcacctcacaatccattgcgcttgacacaaccacatcaaaacacacaatccaacagcaatccctctactcaaccacccccgaaaacacaccaaactccacacaaacacccacagcatccgagccctccacatcaaattccacctaaaaactccagtcatatgcttag
>JX576747||08-045420|2008
atgtccaaaaacaagaatcaacgcactgccaggactctagaaaagacctgggatactcttaatcatctaattgtaatatcctcttgtttatacaaattaaatttaaaatctatagcacaaatagcactatcagttttggcaatgataatctcaacctctctcataattgcagccataatattcatcatctctgccaatcataaagttacactaacaactgtcacagttcaaacaataaaaaaccacactgagaaaaacataaccacttaccttactcaagtctcaccagaaagggttagcccatccaaacaacccacaaccacaccaccaatccacacaaactcagccacaatatcacctaatacaaaatcagaaacacaccatacaacagcacaaaccaaaggcagaacttctactccaacacagaacaacaagccaagcacaaaaccacgtccaaaagatccacc------aaaaaaagatgattaccattttgaagtattcaacttcgttccctgtagtatatgtggcaacaatcaactctgcaaatccatttgcaaaacaataccaagcaataaaccaaagaaaaaaccaaccataaaacccacaaacaaaccacccaccaaaaccacaaacaaaagagaccctaaaacaccagccaaaacacc------------g------------aag------------aaagaaa------ccaccattaacc---caacaaaaaaaccaacccccaagaccacagaaagagacaccagcaccccacaatccactgtgctcgacacaaccacatcaaaacacacagaaagagacaccagcacctcacaatccattgcgcttgacacaaccacatcaagacacacaatccaacagcaatccctctactcaaccacccccgaaaacacacccaactccacacaaacacccacggcatccgagccctccacatcaaattccacctaaaaactccagtcatatgcttag
>LC474524||RSV/B/Sendai/1660/2010
atgtccaaaaacaagaatcaacgcactgccaggactctagaaaagacctgggatactcttaatcatctaattgtaatatcctcttgtttatacaaattaaatttaaaatctatagcacaaatagcactatcagttttggcaatgataatctcaacctctctcataattgcagccataatattcatcatctctgccaatcacaaagttacactaacaactgtcacagttcaaacaataaaaaaccacactgagaaaaacataaccacttaccttactcaagtctcaccagaaagggttagcccatccaaacaacccacaaccacaccaccaatccacataaactcagccacaatatcacctaatacaaaatcagaaacacaccatacaacagcacaaaccaaaggcagaacctctactccaacacagaacaacaagccaagcacaaaaccacgtccaaaaaatccacc------aaaaaaagatgattaccattttgaagtgttcaacttcgttccctgtagtatatgtggcaacaatcaactctgcaaatccatttgcaaaacaataccaagcaataaaccaaagaaaaaaccaaccacaaaacccacaaacaaaccacctaccaaaaccacaaacaaaagagaccccaaaacaccagccaaaacacc------------g------------aaa------------aaagaaa------ccaccattaacc---caacaaaaaaaccaacccccaagaccacagaaagagacaccagcaccccacaatccactgtgctcgacacaaccacatcaaaacacacagaaagagacaccagcacctcacaatccactgcgcttgacacaaccacatcaaaacacacaacccagcagcaatctccccactcaaccacccccgaaaacacacccaactccacacaaacacccacagcatccgagccctccacatcaaattccacctaaaaactccagtcacatgcttag
>LC474539||RSV/B/Sendai/994/2015
atgtccaaaaacaagaatcaacgcactgccaggactctagaaaagacctgggatactcttaatcatctaattgtaatatcctcttgtttatacaaattaaatttaaaatctatagcacaaatagcactatcagttttggcaatgataatctcaacctctctcataattgcagccataatattcatcatctctgccaatcacaaagttacactaacaactgtcacagttcaaacaataaaaaaccacactgagaaaaacataaccacttaccttactcaagtctcaccagaaagggttagcccatccaaacaacccacaaccacaccaccaatccacacaaactcagccacaatatcacccaatacaaaatcagaaacacaccatacaacagcacaaaccaaaggcagaacctctactccaacacagaacaacaagccaagcacaaaaccacgtccaaaaaatccacc------aaaaaaagatgattaccattttgaagtgttcaacttcgttccctgtagtatatgtggcaacaatcaactctgcaaatccatttgcaaaacaataccaagcaataaaccaaagaaaaaaccaaccacaaaacccacaaacaaaccacctaccaaaaccacaaacaaaagagaccctaaaacactagccaaaacacc------------g------------aaa------------aaagaaa------ccaccattaacc---caacaaaaaaaccaacccccaagaccacagaaagagacaccagcaccccacaatccactgtgctcgacacaaccacatcaaaacacacagaaagagacaccagcacctcacaatccattgcgcttgacataaccacatcaaaacacacaacccaacagcaatctctctactcaaccacccccgaaaacacacccaactccacacaaacacccacagcatccgagccctccacatcaaattccacctaaaaactccagtcatatgcttag
>LC474531||RSV/B/Sendai/631/2013
atgtccaaaaacaagaatcaacgcactgccaggactctagaaaagacctgggatactctcaatcatctaattgtaatatcctcttgtttatacaaattaaatttaaaatctatagcacaaatagcactatcagttttggcaatgataatctcaacctctctcataattgcagccataatattcatcatctctgccaatcacaaagttacactaacaactgtcacagttcaaacaataaaaaaccacactgagaaaaacataaccacttaccttactcaagtctcaccagaaagggttagcccatccaaacaacccacaactacaccaccaatccacacaaactcaaccacaatatcacccaatacaaaatcagaaacacaccatacaacagcacaaaccaaaggcagaatctccaccccaacacagaacaacaagccaagcacaaaaccacgtccaaaaaatccacc------aaaaaaagatgattaccactttgaagtgttcaacttcgttccctgtagtatatgtggcaacaatcaactctgcaaatccatttgcaaaacaataccaagcaataaaccaaagaaaaaaccaaccacaaaacccacaaacaaaccacctaccaaaaccacaaacaaaagagaccctaaaacactagccaaaacacc------------g------------aaa------------aaagaaa------ccaccattaacc---caacaaaaaaaccaacccccaagaccacagaaagagacaccagcaccccacaatccactgtgctcgacacaaccacatcaaaacacacagaaagagacaccagcacctcacaatccattgcgcttgacacaaccacatcaaaacacacaacccaacagcaatctctctactcaaccacccccgaaaacacacccaactccacacaaacacccacagcatccgagccctccacatcaaattccacctaaaaactccagtcatatgcttag
>LC474532||RSV/B/Sendai/851/2013
atgtccaaaaacaagaatcaacgcactgccaggactctagaaaagacctgggatactctcaatcatctaattgtaatatcctcttgtttatacaaattaaatttaaaatctatagcacaaatagcactatcagttttggcaatgataatctcaacctctctcataattgcagccataatattcatcatctctgccaatcacaaagttacactaacaactgtcacagttcaaacaataaaaaaccacactgagaaaaacataaccacttaccttactcaagtctcaccagaaagggttagcccatccaaacaacccacaactacaccaccaatccacacaaactcaaccacaatatcacccaatacaaaatcagaaacacaccatacaacagcacaaaccaaaggcagaatctccaccccaacacagaacaacaagccaagcacaaaaccacgtccaaaaaatccacc------aaaaaaagatgattaccactttgaagtgttcaacttcgttccctgtagtatatgtggcaacaatcaactctgcaaatccatttgcaaaacaataccaagcaataaaccaaagaaaaaaccaaccacaaaacccacaaacaaaccacctaccaaaaccacaaacaaaagagaccctaaaacactagccaaaacacc------------g------------aaa------------aaagaaa------ccaccattaacc---caacaaaaaaaccaacccccaagaccacagaaagagacaccagcaccccacaatccactgtgctcgacacaaccacatcaaaacacacagaaagagacaccagcacctcacaatccattgcgcttgacacaaccacatcaaaacacacaacccaacagcaatctctctactcaaccacccccgaaaacacacccaactccacacaaacacccacagcatccgagccctccacatcaaattccacctaaaaactccagtcatatgcttag
>LC474533||RSV/B/Sendai/2013
atgtccaaaaacaagaatcaacgcactgccaggactctagaaaagacctgggatactctcaatcatctaattgtaatatcctcttgtttatacaaattaaatttaaaatctatagcacaaatagcactatcagttttggcaatgataatctcaacctctctcataattgcagccataatattcatcatctctgccaatcacaaagttacactaacaactgtcacagttcaaacaataaaaaaccacactgagaaaaacataaccacttaccttactcaagtctcaccagaaagggttagcccatccaaacaacccacaactacaccaccaatccacacaaactcaaccacaatatcacccaatacaaaatcagaaacacaccatacaacagcacaaaccaaaggcagaatctccaccccaacacagaacaacaagccaagcacaaaaccacgtccaaaaaatccacc------aaaaaaagatgattaccactttgaagtgttcaacttcgttccctgtagtatatgtggcaacaatcaactctgcaaatccatttgcaaaacaataccaagcaataaaccaaagaaaaaaccaaccacaaaacccacaaacaaaccacctaccaaaaccacaaacaaaagagaccctaaaacactagccaaaacacc------------g------------aaa------------aaagaaa------ccaccattaacc---caacaaaaaaaccaacccccaagaccacagaaagagacaccagcaccccacaatccactgtgctcgacacaaccacatcaaaacacacagaaagagacaccagcacctcacaatccattgcgcttgacataaccacatcaaaacacacaacccaacagcaatctctctactcaaccacccccgaaaacacacccaactccacacaaacacccacagcatccgagccctccacatcaaattccacctaaaaactccagtcatatgcttag
>LC474540||RSV/B/Sendai/1201/2015
atgtccaaaaacaagaatcaacgcactgccaggactctagaaaagacctgggatactctcaatcatctaattgtaatatcctcttgtttatacaaattaaatttaaaatctatagcacaaatagcactatcagttttggcaatgataatctcaacctctctcataattgcagccataatattcatcatctctgccaatcacaaagttacactaacaactgtcacagttcaaacaataaaaaaccacactgagaaaaacataaccacttaccttactcaagtctcaccagaaaaggttagcccatccaaacaacccacaaccacaccaccaatccacacaaactcagccacaatatcacccaatacaaaatcagaaacacatcatacaacagcacaaaccaaaggcagaatctccaccccaacacagaacaacaagccaagcacaagaccacgtccaaaaaatccacc------aaaaaaagatgattaccattttgaagtgttcaacttcgttccctgtagtatatgtggcaacaatcaactctgcaaatccatttgcaaaacaataccaagcaataaaccaaagaaaaaaccaaccacaaaacccacaaacaaaccacctaccaaaaccacaaacaaaagagaccctaaaacactagccaaaacacc------------g------------aaa------------aaagaaa------ccaccattaacc---caacaaaaaaaccaacccccaagaccacagaaagagacaccagcaccccacaatccactgtgctcgacacaaccacatcaaaacacacagaaacagacaccagtacctcacaatccattgcgcttgacacaaccgcatcaaaacacacaacccaacagcaatctctctactcaaccacccccgaaaacacacccaactccacacaaacacccacagcatccgagccctccacatcaaatcccacctaaaaactccagtcatatgcttag
>LC474547||RSV/B/Sendai/1117/2016
atgtccaaaaacaagaatcaacgcactgccaggactctagaaaagacctgggatactctcaatcatctaattgtaatatcctcttgtttatacaaattaaatttaaaatctatagcacaaatagcactatcagttttggcaatgataatctcaacctctctcataattgcagccataatattcatcatctctgccaatcacaaagttacactaacaactgtcacagttcaaacaataaaaaaccacactgagaaaaacataaccacttaccttactcaagtctcaccagaaaaggttagcccatccaaacaacccacaaccacaccaccaatccacacaaactcagccacaatatcacccaatacaaaatcagaaacacatcatacaacagcacaaaccaaaggcagaatctccaccccaacacagaacaacaagccaagcacaagaccacgtccaaaaaatccacc------aaaaaaagatgattaccattttgaagtgttcaacttcgttccctgtagtatatgtggcaacaatcaactctgcaaatccatttgcaaaacaataccaagcaataaaccaaagaaaaaaccaaccacaaaacccacaaacaaaccacctaccaaaaccacaaacaaaagagaccctaaaacactagccaaaacacc------------g------------aaa------------aaagaaa------ccaccattaacc---caacaaaaaaaccaacccccaagaccacagaaagagacaccagcaccccacaatccactgtgctcgacacaaccacatcaaaacacacagaaagagacaccagcacctcacaatccattgcgcttgacacaaccacatcaaaacacacaacccaacagcaatctctctactcaaccacccccgaaaacacacccaactccacacaaacacccacagcatccgagccctccacatcaaatcccacctaaaaactccagtcatatgcttag
>LC474549||RSV/B/Sendai/1158/2016
atgtccaaaaacaagaatcaacgcactgccaggactctagaaaagacctgggatactcttaatcatctaattgtaatatcctcttgtttatacaaattaaatttaaaatctatagcacaaatagcactatcagttttggcaatgataatctcaacctctctcataattgcagccataatattcatcatctctgccaatcacaaagttacactaacaactgtcacagttcaaacaataaaaaaccacactgagaaaaacataaccacttaccttactcaagtctcaccagaaagggttagcccatccaaacaacccacaaccacaccaccaatccacacaaactcagccacaatatcacccaatacaaaatcagaaacacaccatacaacagcacaaaccaaaggcagaacctctaccccaacacagaacaacaagccaagcacaaaaccacgtccaaaaaatccacc------aaaaaaagatgattaccattttgaagtgttcaacttcgttccctgtagtatatgtggcaacaatcaactctgcaaatccatttgcaaaacaataccaagcaataaaccaaagaaaaaaccaactacaaaacccacaaacaaaccacctaccaaaaccacaaacaaaagagaccctaaaacactagccaaaacacc------------g------------aaa------------aaagaaa------ccaccattaacc---caacaaaaaaaccaacccccaagaccacagaaagagacaccagcaccccacaatccactgtgctcgacacaaccacatcaaaacacacagaaagagacactagcacctcacaatccattgcgcttgacacaaccacatcaaaacacacaacccaacagcaatctctccactcaaccacccctgaaaacacacccaactccacacaaacacccacagcatccgagccctccacatcaaattccacctaaaaactccagtcatatgcttag
>LC474536||RSV/B/Sendai/125/2015
atgtccaaaaacaagaatcaacgcactgccaggactctagaaaagacctgggatactctcaatcatctaattgtaatatcctcttgtttatacaaattaaatttaaaatctatagcacaaatagcactatcagttttggcaatgataatctcaacctctctcataattgcagctataatattcatcatctctgccaatcacaaagttacactaacaactgtcacagttcaaacaataaaaaaccacactgagaaaaacataaccacttaccttactcaagtctcaccagaaaaggttagcccatccaaacaacccacaaccacaccaccaatccacacaaactcagccacaatatcacccaatacaaaatcagaaacacatcatacaacagcacaaaccaaaggcagaatctccaccccaacacagaacaacaagccaagcacaaaaccacgtccaaaaaatccacc------aaaaaaagatgattaccattttgaagtgttcaacttcgttccctgtagtatatgtggcaacaatcaactctgcaaatccatttgcaaaacaataccaagcaataaaccaaagaaaaaaccaaccacaaaacccacaaacaaaccacctaccaaaaccacaaacaaaagagaccctaaaacactagccaaaacacc------------g------------aaa------------aaagaaa------ccaccattaacc---caacaaaaaaaccaacccccaagaccacagaaagagacaccagcaccccacaatccactgtgctcgacacaaccacatcaaaacacacagaaagagacactagcacctcacaatccattgcgcttgacacaaccacatcaaaacacacaacccaacagcaatctctccactcaaccacccctgaaaacacacccaactccacacaaacacccacagcatccgagccctccacatcaaattccacctaaaaactccagtcatatgcttag
>KJ939933||VN-817-8/2010
atgtccaaaaacaagaatcaacgcactgccaggactctagaaaagacctgggatactctcaatcatctaattgtaatatcctcttgtttatacaaattgaatttaaaatctatagcacaaatagcactatcagttttggcaatgataatctcaacctctctcataattgcagccataatattcatcatctctgccaatcacaaagttacactaacaactgtcacagttcaaacaataaaaaaccacactgagaaaaacataaccacttaccttactcaagtctcaccagaaagggttagcccatccaaacaacccacaaccacaccaccaatccacacaaactcagccacaatatcacctaatacaaaatcagaaacacaccatacaacagcacaaaccaaaggcagaacctctactccaacacagaacaacaagccaagcacaaaaccacgtccaaaaaatccaccaaaaaaaaaaaaagatgattaccattttgaagtgttcaacttcgttccctgtagcatatgtggcaacaatcaactctgcaaatccatttgcaaaacaataccaagcaataaaccaaagaaaaaaccaactataaaacccacaaacaaaccacccgccaaaaccacaaacaaaagagaccccaaaacactagccaaaacacc------------g------------aaa------------aaagaaa------ccaccatcaacc---caacaaaaaaaccaacccccaagaccacagaaagagacaccagcaccccacaatccactgtgctcgacacaaccacatcaaaacacatagaaagagacaccagcacctcacaatccattgcgcttgacacaaccacatcaaaacacacaatccaacagcaatctctttactcaaccacccccgaaaacacaccaaactccacacaaacacccacagcatccgatccctccacatcaaattccacctaaaagctccagtcatatgcttag
>KX765975||RSVB/NZL/LJRSV82/2011
atgtccaaaaacaagaatcaacgcactgccaggactctagaaaagacctgggatactcttaatcatctaattgtaatatcctcttgtttatacaaattaaatttaaaatctatagcacaaatagcactatcagttttggcaatgataatctcaacctctctcataattgcagccataatattcatcatctctgccaatcacaaagttacactaacaactgtcacagttcaaacaataaaaaaccacactgaaaaaaacataaccacttaccttactcaagtctcaccagaaagggttagcccatccaaacaacccacaaccacaccaccaatccacacaaactcagccacaatatcacctaatacaaaatcagaaacacaccatacaacagcacaaaccaaaggcagaacctctactccaacacagaacaacaagccaagcacaaaaccacgtccaaaaaatccacc------aaaaaaagatgattaccattttgaagttttcaacttcgttccctgtagtatatgtggcaacaatcaactctgcaaatccatttgcaaaacaataccaagcaataaaccaaagaaaaaaccaaccacaaaacccacaaacaaaccacctaccaaaaccacaaacaaaagagaccctaaaacactagccaaaacacc------------a------------aaa------------aaagaaa------caaccattaacc---caacaaaaaaaccaacccccaagaccacagaaagagacaccagcaccccacaatccactgtgctcgacacaaccacatcaaaacacacagaaagagacaccagcacctcacaatccattgcgcttgacacaaccacatcaaaacacacaacccaacagcaatctctctactcaaccacccctgaaaacacacccaactccacacaaacacccacagcatccgagccctccacatcaaattccacctaaaaactccagtcatatgcttag
>KX655664||RSVB/JOR/A0656/2012
atgtccaaaaacaagaatcaacgcactgccaggactctagaaaagacctgggatactcttaatcatctaattgtaatatcctcttgtttatacaaattaaatttaaaatctatagcacaaatagcactatcagttttggcaatgataatctcaacctctctcataattgcagccataatattcatcatctctgccaatcacaaagttacactaacaactgtcacagttcaaacaataaaaaaccacactgagaaaaacataaccacttaccttactcaagtctcaccagaaagggttaacccatccaaacaacccacaaccacaccaccaatccacaaaaactcagccacaatatcatctaatacaaaatcagaaacacaccatacaacagtacaaaccaaagacagaacctctactccaacgcagaacaacaagccaagcacaaaaccacgtccaaaaaatccacc------aaaaaaagatgattaccattttgaagtgttcaacttcgttccctgtagtatatgtggcaacaatcaactctgcaaatccatttgcaaaacaataccaagcaataaaccaaagaaaaaaccaaccacaaaacccacaaacaaaccacctaccaaaaccacaaacaaaagagaccctaaaacactagccaaaacaccaaaaaaagaaaaa------------aaa------------aaagaaa------aaaccattaacc---caacaaaaaaaccaacccccaagaccacagaaagagacaccagcaccccacaatccactgtgctcgacacaaccacatcaaaacacacagaaagagacaccagcacctcacaatccattgcgcttgacacaaccacatcaaaacacacaacccaacagcaatctctctactcaaccacccccgaaaacacacccaactccacgcaaacacccacagcatccgagccctccacatcaaattccacctaaaaactccagtcatatgcttag
>KY249677|RSVB/England132/2012
atgtccaaaaacaagaatcaacgcactgccaggactctagaaaagacctgggatactcttaatcatctaattgtaatatcctcttgtttatacaaattaaatttaaaatctatagcacaaatagcactatcagttttggcaatgataatctcaacctctctcataattgcagccataatattcatcatctctgccaatcacaaagttacactaacaactgtcacagttcaaacaacaaaaaaccacactgagaaaaacataaccactcaccttactcaagtctcaccagaaagggttagcacatccaaacaacccacaaccacaccaccaatccacacaaactcagccacaatatcacccaatacaaaatcagaaacacaccatacaacagcacaaaccaaaggcagaacctctactccaacacagaacaacaagccaagcacaaaaccacgtccaaaaaatccacc------aaaaaaagatgattaccattttgaagtgttcaacttcgttccctgtagtatatgtggcaacaatcaactctgcaaatccatttgcaaaacaataccaagcaataaaccaaagaaaaaaccaaccacaaaacccacaaacaaaccacctaccaaaaccacaaacaaaagagaccctaaaacactagccaaaacacc------------a------------aaa------------aaagaaa------ctaccattaacc---caacaaaaaaaccaacccccaagaccacagaaagagacaccagcaccccacaatccactgtgctcaacacaaccacatcaaaacacacagaaagagacaccagcacctcacaatccattgcacttgacacaaccacatcaaaacacacaacccaacagcaatctctctactcaaccacccccgaaaacacacccaactccacacaaacacccacagcatccgagccctccacatcaaattccacctaaaaactccagtcatatgcttag
>KY249678|RSVB/England122/2011
atgtccaaaaacaagaatcaacgcactgccaggactctagaaaagacctgggatactcttaatcatctaattgtaatatcctcttgtttatacaaattaaatttaaaatctatagcacaaatagcactatcagttttggcaatgataatctcaacctctctcataattgcagccataatattcatcatctctgccaatcacaaagttacactaactactgtcacagttcaaacaataaaaaaccacactgagaaaaacataaccacttaccttactcaagtctcaccagaaagggttagcccatccaaacaacccacaaccacaccaccaatccatacaaactcagccacaatatcacccaatacaaaatcagaaacacaccacacaacagcacaaaccaaaggcagaacctctactccaacacagaacaacaagccaagcacaaaacaacgtccaaaaaatccacc------aaaaaaagatgattaccattttgaagtgttcaacttcgttccctgtagtatatgtggcaacaatcaactctgcaaatccatttgcaaaacaataccaagcaacaaaccaaagaaaaaaccaactacaaaacccacaaacaaaccacctaccaaaaccacaaacaaaagagaccctaaaacaccagccaaaacacc------------g------------aaa------------aaagaaa------ccaccattaacc---caacaaaaaaaccaacccccaagaccacagaaagagacactagcaccccacaatccactgtgctcgacacaaccacatcacaacacacagaaagagacactagcacctcacaatccattgcgcttgacacaaccacatcaaaacacacaacccaacagcaatctctctactcaaccacccctgaaaccacacccaactccacacaaacacccacagcatctgagccctccacatcaaattccacctaaaaactccagtcatatgcttag
>KX655671||RSVB/JOR/A0714/2013
atgtccaaaaacaagaatcaacgcactgccaggactctagaaaagacctgggatactcttaatcatctaattgtaatatcctcttgtttatacaaattaaatttaaaatctatagcacaaatagcactatcagttttggcaatgataatctcaacctctctcataattgcagccataatattcatcatctctgccaatcacaaagttacactaactactgtcacagttcaaacaataaaaaaccacactgagaaaaacataaccacttaccttactcaagtctcaccagaaagggttagcccatccaaacaacccacaaccacaccaccaatccatacaaactcagccacaatatcacccaatacaaaatcagaaacacaccacacaacagcactaaccaaaggcagaacctccactccaacacagaacaacaagccaagcacaaaacaacgtccaaaaaatccacc------aaaaaaagatgattaccattttgaagtgttcaacttcgttccctgtagtatatgtggcaacaatcaactctgcaaatccatttgcaaaacaataccaagcaacaaaccaaagaaaaaaccaactacaaaacccacaaacaaaccacctaccaaaaccacaaacaaaagagaccctaaaacactagccaaaacacc------------g------------aaa------------aaagaaa------ccaccattaacc---caacaaaaaaaccaacccccaagaccacagaaagagacactagcaccccacaatccactgtgctcgacacaaccacatcacaacacacagaaagagacactagcacctcacaatccattgcgcttgacacaaccacatcaaaacacacaacccaacagcaatctctctactcaaccacccccgaaaccacacccaactccacacaaacacccacagcatctgagccctccacatcaaattccacctaaaaactccagtcatatgcttag
>KY249670|RSVB/England783/2012
atgtccaaaaacaagaatcaacgcactgccaggactctagaaaagacctgggatactcttaatcatctaattgtaatatcctcttgtttatacaaattaaatttaaaatctatagcacaaatagcactatcagttttggcaatgataatctcaacctctctcataattgcagccataatattcatcatctctgccaatcacaaagttacactaactactgtcacagttcaaacaataaaaaaccacactgagaaaaacataaccacttaccttactcaagtctcaccagaaagggttagcccatccaaacaacccacaaccacaccaccaatccatacaaactcagccacaatatcacccaatacaaagtcagaaacacaccacacaacagcacaaaccaaaggcagaacctctactccaacacagaacaacaagccaagcacaaaacaacgtccaaaaaatccacc------aaaaaaagatgattaccattttgaagtgttcaacttcgttccctgtagtatatgtggcaacaatcaactctgcaaatccatttgcaaaacaataccaagcaacaaaccaaagaaaaaaccaactacaaaacccacaaacaaaccacctaccaaaaccacaaacaaaagagaccctaaaacactagccaaaacacc------------g------------aaa------------aaagaaa------ccaccattaacc---caacaaaaaaaccaacccccaagaccacagaaagagacactagcaccccacaatccactgtgctcgacacaaccacatcacaacacacagaaagagacactagcacctcacaatccattgcgcttgacacaaccacatcaaaacacacaacccaacagcaatctctctactcaaccacccccgaaaccacacccaactccacacaaacacccacagcatctgagccctccacatcaaattccacctaaaaactccagtcatatgcttag
>KX765962||RSVB/NZL/LJRSV50/2013
atgtccaaaaacaagaatcaacgcactgccaggactctagagaagacctgggatactcttaatcatctaattgtaatatcctcttgtttatacaaattaaatttaaaatctatagcacaaatagcactatcggttttggcaatgataatctcaacctctctcataattgcagccataatattcatcatctctgccaatcacaaagttacactaacaactgtcacagttcaaacaataaaaaaccacactgagaaaaacataaccacttaccttactcaagtctcaccagaaagggttagcccatccaaacaacccacaatcacaccaccaatccacacaaactcagccacaatatcacctaatacaaaatcagaaacacaccatacaacagcacaaaccaaaggcagaacctctactccaacacagaacaacaagccaagcacaaaaccacgtccaaaaaatccacc------aaaaaaagatgattaccattttgaagtgttcaacttcgttccctgcagtatatgtggcaacaatcaactctgcaaatccatttgcaaaacaataccaagcaataaaccaaagaaaaaaccaactacaaaacccacaaacaaaccacccaccaaaaccacaaacaaaagagaccctaaaacactagccaaaacacc------------g------------aaa------------aaagaaa------ccaccattaacc---caacaaaaaaaccaacccccaagaccacagaaagagacaccagccccccacaatccactgtgctcgacacaaccacatcaaaacacacagaaagagacaccagcacctcacaatccactgcgcttgacacaaccacatcaaaacacacaacccaacagcaatctctctactcaaccacccccgaaaacacacccaactccacacaaacacccacagcatccgagccctccacatcaaattccacccaaaaactccagtcatatgcttag
>KX765966||RSVB/NZL/LJRSV24/2014
atgtccaaaaacaagaatcaacgcactgccaggactctagagaagacctgggatactcttaatcatctaattgtaatatcctcttgtttatacaaattaaatttaaaatctatagcacaaatagcactatcggttttggcaatgataatctcaacctctctcataattgcagccataatattcatcatctctgccaatcacaaagttacactaacaactgtcacagttcaaacaataaaaaaccacactgagaaaaacataaccacttaccttactcaagtctcaccagaaagggttagcccatccaaacaacccacaatcacaccaccaatccacacaaactcagccacaatatcacctaatacaaaatcagaaacacaccatacaacagcacaaaccaaaggcagaacctctactccaacacagaacaacaagccaagcacaaaaccacgtccaaaaaatccacc------aaaaaaagatgattaccattttgaagtgttcaacttcgttccctgcagtatatgtggcaacaatcaactctgcaaatccatttgcaaaacaataccaagcaataaaccaaagaaaaaaccaactacaaaacccacaaacaaaccacccaccaaaaccacaaacaaaagagaccctaaaacactagccaaaacacc------------g------------aaa------------aaagaaa------ccaccattaacc---caacaaaaaaaccaacccccaagaccacagaaagagacaccagccccccacaatccactgtgctcgacacaaccacatcaaaacacacagaaagagacaccagcacctcacaatccactgcgcttgacacaaccacatcaaaacacacaacccaaaagcaatctctctactcaaccacccccgaaaacacacccaactccacacaaacacccacagcatccgagccctccacatcaaattccacccaaaaactccagtcatatgcttag
>KX765921||RSVB/NZL/LJRSV26/2014
atgtccaaaaacaagaatcaacgcactgccaggactctagagaagacctgggatactcttaatcatctaattgtaatatcctcttgtttatacaaattaaatttaaaatctatagcacaaatagcactatcggttttggcaatgataatctcaacctctctcataattgcagccataatattcatcatctctgccaatcacaaagttacactaacaactgtcacagttcaaacaataaaaaaccacactgagaaaaacataaccacttaccttactcaagtctcaccagaaagggttagcccatccaaacaacccacaatcacaccaccaatccacacaaactcagccacaatatcacctaatacaaaatcagaaacacaccatacaacagcacaaaccaaaggcagaacctctactccaacacagaacaacaagccaagcacaaaaccacgtccaaaaaatccacc------aaaaaaagatgattaccattttgaagtgttcaacttcgttccctgcagtatatgtggcaacaatcaactctgcaaatccatttgcaaaacaataccaagcaataaaccaaagaaaaaaccaactacaaaacccacaaacaaaccacccaccaaaaccacaaacaaaagagaccctaaaacactagccaaaacacc------------g------------aaa------------aaagaaa------ccaccattaacc---caacaaaaaaaccaacccccaagaccacagaaagagacaccagccccccacaatccactgtgctcgacacaaccacatcaaaacacacagaaagagacaccagcacctcacaatccactgcgcttgacacaaccacatcaaaacacacaacccaaaagcaatctctctactcaaccacccccgaaaacacacccaactccacacaaacacccacagcatccgagccctccacatcaaattccacccaaaaactccagtcatatgcttag
>KX765957||RSVB/NZL/LJRSV30/2014
atgtccaaaaacaagaatcaacgcactgccaggactctagagaagacctgggatactcttaatcatctaattgtaatatcctcttgtttatacaaattaaatttaaaatctatagcacaaatagcactatcggttttggcaatgataatctcaacctctctcataattgcagccataatattcatcatctctgccaatcacaaagttacactaacaactgtcacagttcaaacaataaaaaaccacactgagaaaaacataaccacttaccttactcaagtctcaccagaaagggttagcccatccaaacaacccacaatcacaccaccaatccacacaaactcagccacaatatcacctaatacaaaatcagaaacacaccatacaacagcacaaaccaaaggcagaacctctactccaacacagaacaacaagccaagcacaaaaccacgtccaaaaaatccacc------aaaaaaagatgattaccattttgaagtgttcaacttcgttccctgcagtatatgtggcaacaatcaactctgcaaatccatttgcaaaacaataccaagcaataaaccaaagaaaaaaccaactacaaaacccacaaacaaaccacccaccaaaaccacaaacaaaagagaccctaaaacactagccaaaacacc------------g------------aaa------------aaagaaa------ccaccattaacc---caacaaaaaaaccaacccccaagaccacagaaagagacaccagccccccacaatccactgtgctcgacacaaccacatcaaaacacacagaaagagacaccagcacctcacaatccactgcgcttgacacaaccacatcaaaacacacaacccaaaagcaatctctctactcaaccacccccgaaaacacacccaactccacacaaacacccacagcatccgagccctccacatcaaattccacccaaaaactccagtcatatgcttag
>KU950603||RSVB/USA//2013
atgtccaaaaacaagaatcaacgcactgccaggactctagagatgacctgggatactcttaatcatctaattgtaatatcctcttgtttatacaaattaaatttaaaatctatagcacaaatagcactatcggttttggcaatgataatctcaacctctctcataattgcagccataatattcatcatctctgccaatcacaaagttacactaacaactgtcacagttcaaacaataaaaaaccacactgagaaaaacataaccacttaccttactcaagtctcaccagaaagggttagcccatccaaacaacccacaatcacaccaccaatccacacaaactcagccacaatatcacctaatacaaaatcagaaacacaccatacaacagcacaaaccaaaggcagaacctctactccaacacagaacaacaagccaagcacaaaaccacgtccaaaaaatccacc------aaaaaaagatgattaccattttgaagtgttcaacttcgttccctgcagtatatgtggcaacaatcaactctgcaaatccatttgcaaaacaataccaagcaataaaccaaagaaaaaaccaactacaaaacccacaaacaaaccacccaccaaaaccacaaacaaaagagaccccaaaacactagccaaaacacc------------g------------aaa------------aaagaaa------ccaccattaacc---caacaaaaaaaccaacccccaagaccacagaaagagacaccagcaccccacaatccactgtgctcgacacaaccacattaaaacacacagaaagagacaccagcacctcacaatccactgcgcttgacacaaccacatcaaaacacacaacccaacagcaatctctctactcaaccacccccgaaaacacacccaactccacacaaacacccacagcatccgagccctccacatcaaattccacccaaaaactccagtcatatgcttag
>KY249656|RSVB/England136/2014
atgtccaaaaacaagaatcaacgcactgccaggactctagagaagacctgggatactcttaatcatctaattgtaatatcctcttgtttatacaaattaaatttaaaatctatagcacaaatagcactatcggttttggcaatgataatctcaacctctctcataattgcagccataatattcatcatctctgccaatcacaaagttacactaacaactgtcacagttcaaacaataaaaaaccacactgagaaaaacataaccacttaccttactcaagtctcaccagaaagggttagcccatccaaacaacccacaaccacaccaccaatccacacaaactcagccacaatatcacctaatacaaaatcagaaacacaccatacaacagcacaaaccaaaggcagaacctctactccaacacagaacaacaagccaagcacaaaaccacgtccaaaaaaaccacc------aaaaaaagatgattaccattttgaagtgttcaacttcgttccctgcagtatatgtggcaacaatcaactctgcaaatccatttgcaaaacaataccaagcaataaaccaaagaaaaaaccaactacaaaacccacaaacaaaccacccaccaaaaccacaaacaaaagagaccctaaaacactagccaaaacacc------------g------------aaa------------aaagaaa------ctaccattaact---caacaaaaaaaccaacccccaagaccacagaaagagacaccagcaccccacaatccactgtgctcgacacaaccacatcaaaacacacagaaagagacaccagcacctcacaatccactgcgcttgacacaaccacatcaaaacacacaacccaacagcaatctctctactcaaccacccccgaaaacacacccaactccacacaaacacccacagcatccgagccctccacatcaaattccacccaaaaactccagtcatatgcttag
>KX765897||RSVB/NZL/LJRSV43/2013
atgtccaaaagcaagaatcaacgcactgccaggactctagaaaagacctgggatactcttaatcatctaattgtaatatcctcttgtttatacaaattaaatttaaaatctatagcgcaaatagcactatcagttttggcaatgataatctcaacctctctcataattgcagccataatattcatcatctctgccaatcacaaagttacaataacaactgtcacagttcaaacaataaaaaaccacactgagaaaaatataaccacttacctgactcaagtctcaccagaaagggttagcccatccaaacaacccacaaccacaccaccaatccacacaaactcagccacaatatcacctaatacaaaatcagaaacacaccatacaacagcacaaaccgaaggcagaacctctactccaacacagaacaacaagccaagcgcaaaaccacgtccaaaaaatccacc------aaaaaaagatgattaccattttgaagtgttcaacttcgttccctgtagtatatgtggcaacaatcaactctgcaaatccatttgcaaaacaataccaagcaataaaccaaagaaaaaaccaactacaaaacccacaaacaaaccacctaccaaaaccacaaacaaaagagaccccaaaacactagccaaaacacc------------g------------aaa------------aaagaaa------ccaccattaacc---caacaaaaaaaccaacccccaagaccacagaaagagacaccagcaccccacaatccactgtgctcgacacaaccacatcaaaaaacacagaaagagacaccagcacctcacaatccattgcgcttgacacaaccacatcaaaacacacaacccaacagcaatctctctactcaaccacccccgaaaacacacccaactccacacaaacacccacagcatccgagctctccacatcaaattccacctaaaacctccagttatatgcttag
>KX655629||RSVB/JOR/D3633/2012
atgtccaaaaacaagaatcaacgcactgccaggactctagaaaagacctgggatactcttaatcatctaattgtaatatcctcttgtttatacaaattgaatttaaaatctatagcacaaatagcactatcagttttggcaatgataatctcaacctctctcataattgcagccataatattcatcatctctgccaatcacaaagttacactaacaactgtcacagttcaaacaataaaaaaccacactgagaaaaacataaccacctaccttactcaagtctcaccagaaagggttagcccatccaaacaacccacaaccacaccaccaatcctcacaaactcagccacaatatcacctaatacaaaatcagaaacacatcatacaacagcacaaaccaaaggcagaacctctactccaacacagaacaacaagccaagcacaaaaccacgtccaaaaaatccacc------aaaaaaagatgattaccattttgaagtgttcaacttcgttccctgtagtatatgtggcaacaatcaactctgcaaatccatttgcaaaacaataccaagcaataaaccaaagaaaaaaccaactataaaacccacaaacaaaccacccaccaaaatcacaaacaaaagagaccctaaaacactagccaaaacacc------------g------------aaa------------aaagaaa------ccaccattaacc---caacaaaaaaaccaacccccaagaccacagaaagagacaccagcaccccacaatccactgtgctcgacacaaccacatcaaaacacacagaaagagacaccagcacctcacaatccattgcgcttgacacaaccacatcaaaacacacaatccaacagcaatctctctactcaaccacccccgaaaacacaccaaactccatacaaacactcacagcgtccgatccctccacatcaaattccacctaaaaactccagtcatatgcttag
>KX655649||RSVB/JOR/A0765/2013
atgtccaaaaacaagaatcaacgcactgccaggactctagaaaagacctgggatactcttaatcatctaattgtaatatcctcttgtttatacaaattgaatttaaaatctatagcacaaatagcactatcagttttggcaatgataatctcaacctctctcataattgcagccataatattcatcatctctgccaatcacaaagttacactaacaactgtcacagttcaaacaataaaaaaccacactgagaaaaacataaccacctaccttactcaagtctcaccagaaagggttagcccatccaaacaacccacaaccacaccaccaatcctcacaaactcagccacaatatcacctaatacaaaatcagaaacacatcatacaacagcacaaaccaaaggcagaacctctactccaacacagaacaacaagccaagcacaaaaccacgtccaaaaaatccacc------aaaaaaagatgattaccattttgaagtgttcaacttcgttccctgtagtatatgtggcaacaatcaactctgcaaatccatttgcaaaacaataccaagcaataaaccaaagaaaaaaccaactataaaacccacaaacaaaccacccaccaaaatcacaaacaaaagagaccctaaaacactagccaaaacacc------------g------------aaa------------aaagaaa------ccaccattaacc---caacaaaaaaaccaacccccaagaccacagaaagagacaccagcaccccacaatccactgtgctcgacacaaccacatcaaaacacacagaaagagacaccagcacctcacaatccattgcgcttgacacaaccacatcaaaacacacaatccaacagcaatctctctactcaaccacccccgaaaacacaccaaactccatacaaacactcacagcgtccgatccctccacatcaaattccacctaaaaactccagtcatatgcttag
>KU950584||RSVB/USA/TH_10591/2013
atgtccaaaaacaagaatcaacgtactgccaggactctagaaaagacctgggatactcttaatcatctaattgtaatatcatcttgtttatacaaattgaatttaaaatctatagcacaaatagcactatcagttttggcaatgataatctcaacctctctcataattgcagccataatattcatcatctctgccaatcacaaagttacactaacaactgtcacagttcaaacaataaaaaaccacactgagaaaaacataaccacctaccttactcaagtctcaccagaaagggttagcccatccaaacaacccacaaccacaccaccaatccacacaaactcagccacaatatcacctaatacaaaatcagaaacacatcatacaacagcacaaaccaaaggcagaacctctactccaacacagaacaacaagccaagcacaaaaccacgtccaaaaaatccacc------aaaaaaagatgattaccattttgaagtgttcaacttcgttccctgtagtatatgtggcaacaatcaactctgcaaatccatttgcaaaacaataccaagcaataaaccaaagaaaaaaccaactataaaacccacaaacaaaccacacaccaaaaccacaaacaaaagagaccctaaaacactagccaaaacacc------------g------------aaa------------aaagaaa------ccaccattaacc---caacaaaaaaaccaacccccaagaccacagaaagagacaccagcaccccacaatccactgtgctcgacacaaccacatcaaaacacacagaaagagacaccagcacctcacaatccattgcgcttgacacaaccacatcaaaacacacaatccaacagcaatctctctactcaaccacccccgaaaacacaccaaactccacacaaacacccacagcgtccgatccctccacatcaaattccacctaaaaactccagtcatatgcttag
>KR350475||2014
atgtccaaaaacaagaatcaacgtactgccaggactctagaaaagacctgggatactcttaatcatctaattgtaatatcatcttgtttatacaaattgaatttaaaatctatagcacaaatagcactatcagttttggcaatgataatctcaacctctctcataattgcagccataatattcatcatctctgccaaccacaaagttacactaacaactgtcacagttcaaacaataaaaaaccacactgagaaaaacataaccacctaccttactcaagtctcaccagaaagggttagcccatccaaacaacccacaaccacaccaccaatccacacaaactcagccacaatatcacctaatacaaaatcagaaacacatcatacaacagcacaaaccaaaggcagaacctctactccaacacagaacaacaagccaagcacaaaaccacgtccaaaaaatccacc------aaaaaaagatgattaccattttgaagtgttcaacttcgttccctgtagtatatgtggcaacaatcaactctgcaaatccatttgcaaaacaataccaagcaataaaccaaagaaaaaaccaactataaaacccacaaacaaaccacccaccaaaaccacaaacaaaagagaccctaaaacactagtcaaaacacc------------g------------aaa------------aaagaaa------ccaccattaacc---caacaaaaaaaccaacccccaagaccacagaaagagacaccagcaccccacaatccactgtgctcgacacaaccacatcaaaacacacagaaagagacaccagcacctcacagtccattgcgcttgacacaaccacatcaaaacacacaatccaacagcaatctctctactcaaccacccccgaaaacacaccaaactccacacaaacacccacagcgtccgatccctccacatcaaattccacctaaaaactccagtcatatgcttag
>KU950669||RSVB/USA/TH_10385/2013
atgtccaaaaacaagaatcaacgcactgccaggactctagaaaagacctgggatactcttaatcatctaattgtaatatcctcttgtttatacaaattaaatttaaaatctatagcacaaatagcactatcagttttggcaatgataatctcaacttctctcataattgcagccataatattcatcatctctgccaatcacaaagttacactaacaactgtcacagttcaaacaataaaaaaccacactgagaaaaacataaccacttaccttactcaagtctcaccagaaggggttagcccatccaaccaacccacaaccacaccaccaatccacacaaactcagccacaatatcacctaatacaaaatcagaaacacaccatacagcagcacaaaccaaaggcagaacctctactccaacacagaacaacaagccaagcacaaaaccacgtccaaaaaatccacc------aaaaaaagatgattaccattttgaagtgttcaacttcgttccctgtagtatatgtggcaacaatcaactctgcaaatccatttgcaaaacaataccaagcaataaaccaaagaaaaagccaactataaaacccacaaacaaaccacccaccaaaaccacaaacaaaagagaccctaaaacactagccaaaacacc------------g------------aaa------------aaagaaa------ccaccatcaacc---caacaaaaaaaccaacccccaagaccacagaaagagacaccagcaccccacaatctaccgtgctcgactcaaccacatcaaaacacacagaaagagacaccagcacttcacaatccactgtgcttgacacaaccacatcaaaacacacaacccaacagcaatctctctactcaaccaccctcgaaaacacaccaaactccacacaaacacccacagcgtccgagccctccacatcaaattccacccaaaaactcaagtcatatgcttag
>KX655661||RSVB/JOR/D3759/2013
atgtccaaaaacaagaatcaacgcactgccaggactctagaaaagacctgggatactcttaatcatctgattgtaatatcctcttgtttatacaaattaaatttaaaatctatagcacaaatagcactatcagttttggcaatgataatctcaacctctctcataattgcagccataatattcatcatctctgctaatcacaaagttacactaacaactgtcacagttcaaacaataaaaaaccacactgagaaaaacataaccacttaccttactcaagtctcaccagaaagggttagcccatccaaccaacccacaaccacaccaccaatccacacaaactcagccacaatatcacctaatacaaaatcagaaacacaccatacaacagcacaaaccaaaggcagaacctctactccaacacagaacaacaagccaagcacaaaaccacgtccaaaaaatccgcc------aaaaaaagatgattaccattttgaagtgttcaacttcgttccctgtagtatatgtggcaacaatcaactctgcaaatccatttgcaaaacaataccaagcaataaaccaaagaaaaaaccaactataaaacccacaaacaaaccacccaccaaaaccacaaacaaaagagaccctaaaacactagccaaaacacc------------g------------aaa------------aaagaaa------ccaccattaacc---caacaaaaaaaccaacccccaagaccacagaaagagacaccagcaccccacaatccactgtgcttgacacaaccacatcaaaacacacagaaagagacaccagcacctcacaatccattgcgcttgacacaaccacatcaaaacacgcaatccaacagcaatccctctactcaaccaccctcgaaaacacaccaaactccacacaaacacccacagcatccgagccctccacatcaaattccacctaaaaactccagtcatatgcttag
>KP317928||Kilifi_9465_9_RSVB_2011
atgtccaaaaacaagaatcaacgcactgccaggactctagaaaagacctgggatactcttaatcatctaattgtaatatcctcttgtttatacaaattaaatttaaaatctatagcacaaatagcactatcagttttggcaatgataatctcaacctctctcataattgcagccataatattcatcatctctgccaatcacaaagttacactaacaactgtcacagttcaaacaataaaaaaccacactgagaaaaacataaccacttaccttactcaagtctcaccagaaagggttagcccatccaaccaacccacaaccacaacaccaatccacataaactcagccacaatatcacccaatacaaaatcagaaacacaccatacaacagcacaaaccaaaggcagaacctctactccaacacagaacaacaagccaagcacaaaaccacgtccaaaaaatccacc------aaaaaaagatgattatcattttgaagtgttcaacttcgttccctgtagtatatgtggcaacaatcaactctgcaaatccatttgcaaaacaataccaagcaataaaccaaagaaaaaaccaactataaaacccacaaacaaaccacccaccaaacccacaaacaaaagagaccccaaaacaccagccaaaacacc------------g------------aga------------aaagaaa------ctaccatcaacc---caacaaaaaaaccaacccccaagaccacagaaagagacaccagcaccccacaatccactgcgctcgacacaaccacatcaaaacacacagaaagagacaccagcacctcacaatccattgcacttgacacaaccacatcaaaacacacaatccaacagcaatccctctactcaaccaccctcgaaaacacaccaaaatccacacaaacacccacagcatccgagccctccacatcaaattccacctaaaaactccagtcatatgcttag
>MK109770|RSVB/JOR/A0024/2010
atgtccaaaaacaagaatcaacgcactgccaggactctagaaaagacctgggatactcttaatcatctaattgtaatatcctcttgtttatacaaattaaatttaaaatctatagcacaaatagcactatcagttttggcaatgataatctcaacctctctcataattgcagccataatattcatcatctctgccaatcacaaagttacactaacaactgtcacagttcaaacaataaaaaaccacactgagaaaaacttaaccacttaccttactcaagtctcaccagaaaaggttagcccatccaaacagcccacaaccacaccaccaatccacacaaactcagccacaatatcacctaatacaaaatcagaaacacaccatacaacagcacaaaccaaaggcagaacctctactccaacacagaacaacaagccaagcacaaaaccacgtccaaaaaatccacc------aaaaaaagatgattaccattttgaagtgttcaacttcgttccctgtggtatatgtggcaacaatcaactctgcaaatccatctgcaaaacaataccaagcaataaaccaaagaaaaaaccaaccataaaacccacaaacaaaccacccaccaaaaccacaaacaaaagagaccccaaaacaccagccaaaacacc------------g------------aaa------------aaagaaa------ccaccattaacc---caacaaaaaaatcaacccccaagaccacagaaagagacaccagcaccccacaatccactgtgctcgacacaaccacatcaaaacacacaggaagagacaccagcacctcacaatccattgcgcttgacacaaccacatcaaaacacacaatccaacagcaatccctctactcaaccacccccgaaaacacacccaactccacacaaacacccacagcatccgagccctccacatcaaattccacctaaaaactccagtcatatgcttag
>MK109765|RSVB/JOR/A0107/2011
atgtccaaaaacaagaatcaacgcactgccaggactctagaaaagacctgggatactcttaatcatctaattgtaatatcctcttgtttatacaaattaaatttaaaatctatagcacaaatagcactatcagttttggcaatgataatctcaacctctctcataattgcagccataatattcatcatctctgccaatcacaaagttacactaacaactgtcactgttcaaacaataaaaaaccacactgagaaaaacataaccacttaccttactcaagtctcaccagaaaaggttagcccatccaaacagcccacaaccacaccaccaatccacacaaactcagccacaatatcacccaatacaaaatcagaaacacaccatacaacagcacaaaccaaaggcagaacctccactccaacacagaacaacaagccaagcacaaaaccacgtccaaaaaatccacc------aaaaaaagatgattaccattttgaagtgttcaacttcgttccctgtagtatatgtggcaacaatcaactctgcaaatccatctgcaaaacaataccaagcaataaaccaaagaaaaaaccaaccataaaacccacaaacaaaccacccaccaaaaccacaaacaaaagagaccccaaaacaccagccaaaacacc------------g------------aaa------------aaagaaa------ccaccattaacc---caacaaaaaaaccaacccccaagaccacagaaagagacaccagcaccccacaatccactgtgctcgacacaaccacatcaaaacacacaggaagagacaccagcacctcacaatccattgcgcttgacacaaccacatcaaaacacacaatccaacagcaatccctctactcaaccacccccgaaaacacacccaactccacacaaacacccacagcatccgagccctccacatcaaactccacccaaaaactccagtcatatgcctag
>MK109769|RSVB/JOR/C2237/2011
atgtccaaaaacaagaatcaacgcactgccaggactctagaaaagacctgggatactcttaatcatctaattgtaatatcctcttgtttatacaaattaaatttaaaatctatagcacaaatagcactatcagttttggcaatgataatctcaacctctctcataattgcagccataatattcatcatctctgccaatcacaaagttacactaacaactgtcactgttcaaacaataaaaaaccacactgagaaaaacataaccacttaccttactcaagtctcaccagaaaaggttagcccatccaaacagcccacaaccacaccaccaatccacacaaactcagccacaatatcacccaatacaaaatcagaaacacaccatacaacatcacaaaccaaaggcagaacctccactccaacacagaacaacaagccaagcacaaaaccacgtccaaaaaatccacc------aaaaaaagatgattaccattttgaagtgttcaacttcgttccctgtagtatatgtggcaacaatcaactctgcaaatccatctgcaaaacaataccaagcaataaaccaaagaaaaaaccaaccataaaacccacaaacaaaccacccaccaaaaccacaaacaaaagagaccccaaaacaccagccaaaacacc------------g------------aaa------------aaagaaa------ccaccattaacc---caacaaaaaaaccaacccccaagaccacagaaagagacaccagcaccccacaatccactgtgctcgacacaaccacatcaaaacacacaggaagagacaccagcacctcacaatccattgcgcttgacacaaccacatcaaaacacacaatccaacagcaatccctctactcaaccacccccgaaaacacacccaactccacacaaacacccacagcatccgagccctccacatcaaactccacccaaaaactccagtcatatgcctag
>MK109789|RSVB/JOR/C2195/2011
atgtccaaaaacaagaatcaacgcactgccaggactctagaaaagacctgggatactcttaatcatctaattgtaatatcctcttgtttatacaaattaaatttaaaatctatagcacaaatagcactatcagttttggcaatgataatctcaacctctctcataattgcagccataatattcatcatctctgccaatcacaaagttacactaacaactgtcactgttcaaacaataaaaaaccacactgagaaaaacataaccacttaccttactcaagtctcaccagaaaaggttagcccatccaaacagcccacaaccacaccaccaatccacacaaactcagccacaatatcacccaatacaaaatcagaaacacaccatacaacagcacaaaccaaaggcagaacctccactccaacacagaacaacaagccaagcacaaaaccacgtccaaaaaatccacc------aaaaaaagatgattaccattttgaagtgttcaacttcgttccctgtagtatatgtggcaacaatcaactctgcaaatccatctgcaaaacaataccaagcaataaaccaaagaaaaaaccaaccataaaacccacaaacaaaccacccaccaaaaccacaaacaaaagagaccccaaaacaccagccaaaacacc------------g------------aaa------------aaagaaa------ccaccattaacc---caacaaaaaaaccaacccccaagaccacagaaagagacaccagcaccccacaatccactgtgctcgacacaaccacatcaaaacacacaggaagagacaccagcacctcacaatccattgcgcttgacacaaccacatcaaaacacacaatccaacagcaatccctctactcaaccacccccgaaaacacacccaactccacacaaacacccacagcatccgagccctccacatcaaactccacccaaaaactccagtcatatgcctag
>KX655646||RSVB/JOR/B1139/2011
atgtccaaaaacaagaatcaacgcactgccaggactctagaaaagacctgggatactcttaatcatctaattgtaatatcctcttgtttatacaaattaaatttaaaatctatagcacaaatagcactatcagttttggcaatgataatctcaacctctctcataattgcagccataatattcatcatctctgccaatcacaaagttacactaacaactgtcacagttcaaacaataaaaaaccacactgagaaaaacataaccacttaccttactcaagtctcaccagaaaaggttagcccatccaaacagcccacaaccacaccaccaatccacacaaactcagccacaatatcacccaatacaaaatcagaaacacaccatacaacagcacaaaccaaaggcagaacctccactccaacacagaacaacaagccaagcacaaaaccacgtccaaaaaatccacc------aaaaaaagatgattaccattttgaagtgttcaacttcgttccctgtagtatatgtggcaacaatcaactctgcaaatccatctgcaaaacaataccaagcaataaaccaaagaaaaaaccaaccataaaacccacaaacaaaccacccaccaaaaccacaaacaaaagagaccccaaaacaccagccaaaacacc------------g------------aaa------------aaagaaa------ccaccattaacc---caacaaaaaaaccaacccccaagaccacagaaagagacaccagcaccccaaaatccactgtgctcgacacaaccacatcaaaacacacaggaagagacaccagcacctcacaatccattgcgcttgacacaaccacatcaaaacacacaatccaacagcaatccctctactcaaccacccccgaaaacacacccaactccacacaaacacccacagcatccgagccctccacatcaaattccacctaaaaactccagtcatatgcttag
>MK109781|RSVB/JOR/D3136/2011
atgtccaaaaacaagaatcaacgcactgccaggactctagaaaagacctgggatactcttaatcatctaattgtaatatcctcttgtttatacaaattaaatttaaaatctatagcacaaatagcactatcagttttggcaatgataatctcaacctctctcataattgcagccataatattcatcatctctgccaatcacaaagttacactaacaactgtcacagttcaaacaataaaaaaccacactgagaaaaacataaccacttaccttactcaagtctcaccagaaaaggttagcccatccaaacagcccacaaccacaccaccaatccacacaaactcagccacaatatcacccaatacaaaatcagaaatacaccatacaacagcacaaaccaaaggcagaacctccattccaacacagaacaacaagccaagcacaaaaccacgtccaaaaaatccacc------aaaaaaagatgattaccattttgaagtgttcaacttcgttccctgtagtatatgtggcaacaatcaactctgcaaatccatctgcaaaacaataccaagcaataaaccaaagaaaaaaccaaccataaaacccacaaacaaaccacccaccaaaaccacaaacaaaagagaccccaaaacaccagccaaaacacc------------g------------aaa------------aaagaaa------ccaccattaacc---caacaaaaaaaccaacccccaagaccacagaaagagacaccagcaccccacaatccactgcgctcgacacaaccacatcaaaacacacaggaagagacaccagcacctcacaatccattgcgcttgacacaaccacatcaaaacacacaatccaacagcaatccctctactcaaccacccccgaaaacacacccaactccacacaaacacccacagcatccgagccctccacatcaaattccacctaaaaactccagtcatatgcttag
>KX655686||RSVB/JOR/C2486/2012
atgtccaaaagcaagaatcaacacactgccaggactctagaaaagacctgggatactcttaatcatctaattgtaatatcctcttgtttatacaaattaaatttaaaatctatagcacaaatagcactatcagttttggcaatgataatctcaacctctctcataattgcagccataatattcatcatctctgccaatcacaaagttacactaacaactgtcacagttcaaacaataaaaaaccacactgagaaaaacataaccacttaccttactcaagtctcaccagaaaaggccagcccatccaaacagcccacaaccacactaccaatccacacaaactcagctacaatatcacccaatacaaaatcagaaacacaccatacaacagcacaaaccaaaggcagaacctccactccaacacagaacaacaagccaagcacaaaaccacgtccaaaaaatccacc------aaaaaaagatgattaccattttgaagtgttcaacttcgttccctgtagtatatgtggcaacaatcaactctgcaaatccatctgcaaaacaataccaagcaataaaccaaagaaaaaaccaaccataaaacccacaaacaaaccacccaccaaaaccacaaacaaaagagaccccaaaacaccagccaaaacacc------------g------------aaa------------aaagaaa------ccaccattaacc---cagcaggaaaaccaacccccaagaccacggagggagacaccagcaccccacggtccactgtgctcgacacagccgcatcaaggcacacaggaagggacaccagcacctcacaatccattgcgctcgacacaaccacatcaaaacacacaatccaacagcaatccctctactcaaccacccccgaaaacacacccaactccacacaaacacccacagcatccgagccctccacatcaaattccacctaaaaactccagtcatatgcttag
>KY249671|RSVB/England864/2012
atgtccaaaaacaagaatcaacgcactgccaggactctagaaaagacctgggatactcttaatcatctaattgtaatatcctcttgtttatacaaattaaatttaaaatctatagcacaaatagcactatcagttttggcaatgataatctcaacatctctcataattgcagccataatattcatcatctctgccaatcacaaagttacactaacaactgtcacagttcaaacaataaaaaaccacactgagaaaaacataaccacttaccttactcaagtctcaccagaaagggttagcccatccaaccaacccacaaccacaccaccaatccacacaaactcagccacaatatcacctaatacaaaatcagaaacacaccatacaacagcacaaaccaaaggcagaacctccactccaacacagaacaacaagccaagcacaaaaccacgtccaaaaaatccacc------aaaaaaagatgattaccattttgaagtgttcaacttcgttccctgtagtatatgtggcaacaatcaactctgcaaatccatttgcaaaacaataccaagcaataaacccaagaaaaaaccaactataaaacccacaaacaaaccacccaccaaaaccacaaacaaaagagaccctaaaacactagccaaaacacc------------g------------aaa------------aaagaaa------ccaccattaacc---caacaaaaaaaccaacccccaagaccacagaaagagacaccagcaccccacaatccactgtgctcgacacaaccacatcaaaacacacagaaagagacaccagcacctcacaatccattgcgcttgacacaaccatatcaaaacacacaatccaacagcaatccctctactcaaccaccctcgaaaacacaccaaactccaaacaaacacccacagcatccgagccctccacatcaaattccacctaaaaactccagtcatatgcttag
>LC474522||RSV/B/Sendai/|2010
atgtccaaaaacaagaatcaacgcactgccaggactctagaaaagacctgggatactcttaatcatctaattgtaatatcctcttgtttatacaaattaaatttaaaatctatagcacaaatagcactatcagttttggcaatgataatctcaacctctctcataattgcagccataatattcatcatctctgccaatcacaaagttacactaacaactgtcacagttcaaacaataaaaaaccacactgagaaaaacataactacttaccttactcaagtctcaccagaaagggttagcccatccaaacaacccacaaccacaccaccaatccacacaaactcagccacaatatcacccaatacaaaaccagaaacacaccacacaacagcacaaaccaagggcagagcctctactccaacacagaacaacaggccaagcacaaaaccacgtccaaaaaatccacc------aaaaaaagatgattaccattttgaagtgttcaacttcgttccctgtagtatatgtggcaacaatcaactctgcaaatccatttgcaaaacaataccaagcaataaaccaaagaaaaaaccaaccataaaacccacaaacaaaccacccaccaaaacaacaaacaaaagagaccctaaaacactagccaaaacacc------------g------------aaa------------aaagaaa------ccaccattaacc---caacaaaaaaactaatccccaagaccacagaaagagacaccagcaccccacaatccactgtgctcgacacaaccacatcaaaacacacagaaagagacaccagcacctcacaatccattgtgcttgacacaaccacatcaaaacacacaatccaacagcaatccctctactcaaccacccccgaaaacacacccaactccacacaaacacccacagcatccgagccctccacatcaaactccacccaaaaactccagtcatatgcttag
>MT040081|RSVB/USA//2016
atgtccaaaaacaagaatcaacgcactgccaggactctagaaaagacctgggatactcttaatcatctaattgtaatatcctcttgtttatacaaattaaatttaaaatctatagcacaaatagcactatcagttttggcaatgataatctcaacctctctcataattgcagccataatattcatcatctctgctaatcacaaagttacactaacaactgtcacagttcaaacaataaaaaaccacactgagaaaaacataaccacttaccttactcaagtctcaccagaaagggttagcccatccaaccaacccacagccacaccaccaatccacacaaactcagccacaatatcacctaatacaaaatcagaaacacaccatacaacagcacaaaccaaaggcagaacctctactccaacacagaacaacaagccaagcacaaaaccacgtccaaaaaatccacc------aaaaaaagatgattaccattttgaagtgttcaacttcgttccctgtagtatatgtggcaacaatcaactctgcaaatccatttgcaaaacaataccaagcaataaaccaaagaaaaaaccaactataaaacccacaaacaaaccacccaccaaaaccacaaacaaaagagaccctaaaacactagccaaaacacc------------a------------aaa------------aaagaaa------ccaccattaacc---caacaaaaaaaccaacccccaagaccacagaaagagacaccagcaccccacaatccac------------------------------------------------------------tgcgcttgacacaaccacatcaaaacacacaatccaacagcaatccctctactcaaccaccctcgaaaacacaccaaactccacacaaacacccacagcatccgagccctccacatcaaattccacctaaaaactccagtcatatgcttag
>KP317932||_RSVB_2010
atgtccaaaaacaagaatcaacgcactgccaggactctagaaaagacctgggatactcttaatcatctaattgtaatatcttcttgtttatacaaattaaatttaaaatctatagcacaaatagcactatcagttttggcaatgataatctcaacctctctcataattgcagccataatattcatcatctctgccaatcacaaagttacactaacaactgtcacagttcaaacaataaaaaaccacactgagaaaaatacaaccacttaccttactcaagtctcatcagaaagggttagcccatccaaacaacccacaaccacaccaccaatccacacaaactctgccacaatatcacccaatacaaaatcagaaacacaccatacaacagcacaaaccaaaggcagaacctctactccaacacagaacaacaagccaagcacaaaaccacgtccaaaaaatccacc------aaaaaaagatgattatcattttgaagtgttcaacttcgttccctgtagtatatgtggcaacaatcgactctgcaaatccatttgcaaaacaataccaagcaataaaccaaagaaaaaaccaaccataaaacccacaaacaagccgcccaccaaaaccacaaacaaaagagacccaaaaacactagccaaaacacc------------g------------aag------------aaagaaa------ccaccattaacc---caacaaaaaaaccaacccccaagaccacaaaaagaaacaccagcaccccacaatccactgtgctcgacacaaccacatcaaaacacacagaaagagacaccagcacctcacaatccattgcgcttgacacaaccacatcaaaacacacaatccaacagcaatccctctactcaaccacccccgaaaacacacccaactccacacaaacacccacagcatccgagccctccacatcaaattccacctaaaaactccagtcatatgcttag
>KP317952|_RSVB_2010
atgtccaaaaacaagaatcaacgcactgccaggactctagaaaagacctgggatactcttaatcatctaattgtaatatcctcttgtttatacaaattaaatttaaaatctatagcacaaatagcactatcagttttggcaatgataatctcaacctctctcataattgcagccataatattcatcatctctgccaatcacaaagttacactaacaactgtcacagttcaaacaataaaaaaccacactgagaaaaacacaaccacttaccttactcaagtctcaccagaaagggttagcccatccaaacaacccacaaccacaccaccaatccacacaaactcagccacaatatcacctaatacaaaatcagaaacacaccatacaacagcacaaaccaaaggcagaacctccactccaacacagaacaacaagccaagcacaaaaccacgtccaaaaaatccacc------aaaaaaagatgattaccattttgaagtgttcaacttcgttccctgtagtatatgtggcaacaaccaactctgcaaatccatttgcaaaacaataccaagcaataaaccaaagaaaaaaccaaccataaagcccacaaacaaaccacccaccaaaaccacaaacaaaagagacccaaaaacaccagccaaaacacc------------g------------aaa------------aaagaaa------ccaccattaacc---caacaaaaaaaccaacccccaagaccacagaaagagacaccagcaccccacaatccactgtgctcgacacaaccacatcaaaacacacagaaagagacaccagcacctcacaatccactgcgctcgacacaaccacatcaaaacacacaatccaacagcaatccctccactcaaccacccccgaagacacacccaactccacacaaacatctacagcatccgagccctccacatcaaattccatctaaaaactccagtcatatgcttag
>KP317927|_RSVB_2011
atgtccaaaaacaagaatcaacgcactgccaggactctagaaaagacctgggatactcttaatcatctaattgtaatatcctcttgtttatacaaattaaatttaaaatctatagcacaaatagcactatcagttttggcaatgataatctcaacctctctcataattgcagccataatattcatcatctctgccaatcacaaagttacactaacaactgtcacagttcaaacaataaaaaaccacactgagaaaaacacaaccacttaccttactcaagtctcaccagaaagggttagcccatccaaacaacccacaaccacaccaccaatccacacaaactcagccacaatatcacctaatacaaaatcagaaacacaccatacaacagcacaaaccaaaggcagaacctccactccaacacagaacaacaagccaagcacaaaaccacgtccaaaaaatccacc------aaaaaaagatgattaccattttgaagtgttcaacttcgttccctgtagtatatgtggcaacaaccaactctgcaaatccatttgcaaaacaataccaggcaataaaccaaagaaaaaaccaaccataaaacccacaaacaaaccacccaccaaaaccacaaacaaaagagacccaaaaacaccagccaaaacacc------------g------------aaa------------aaagaaa------ccaccattagcc---cgactaaaaaaccaacccccaagaccacagaaagagacaccagcaccccacaatccactgtgcacgacacaaccacatcaaaacacacagaaagagacaccagcacctcgcaatccattgcgcttgacacaaccacatcaaaacacacaatccaacagcaatccctctactcaaccacccccgaaaacacacccaactccacacaaacatctacagcatctgagccctccacatcaaattccacctaaggactccagtcatatgcttag
>KP317945||_RSVB_2011
atgtccaaaaacaagaatcaacgcactgccaggactctagaaaagacctgggatactcttaatcatctaattgtaatatcctcttgcttatacaaattaaatttaaaatctatagcacaaatagcactatcagttttggcaatgataatctcaacctctctcataattgcagccataatattcatcatctctgccaatcacaaagttacactaacaactgtcacagttcaaacaataaaaaaccacactgagaaaaacacaaccacttaccttactcaagtctcaccagaaagggttagcccatccaaacaacccacaaccacaccaccaatccacacaaactcagccacaatatcacctaatacaaaatcagaaacacaccatacaacagcacaaaccaaaggcagaacctccactccaacacagaacaacaagccaagcacaaaaccacgtccaaaaaatccacc------aaaaaaagatgattaccattttgaagtgttcaacttcgttccctgtagtatatgtggcaacaaccaactctgcaaatccatctgcaaaacaataccaggcaataaaccaaagaaaaaaccaaccataaaacccacaaacaaaccacccaccaaaaccacaaacaaaagagacccaaaaacaccagccaaaacacc------------g------------aaa------------aaagaaa------ccaccattagcc---cgactaaaaaaccaacccccaagaccacagaaagagacaccagcaccccacaatccactgtgcacgacacaaccacatcaaaacacacagaaagagacaccagcacctcgcaatccattgcgcttgacacaaccacatcaaaacacacaatccaacagcaatccctctactcaaccacccccgaaaacacacccaactccacacaaacatctacagcatctgagccctccacatcaaattccacctaaggactccagtcatatgcttag
>KP317934|_RSVB_2012
atgtccaaaaacaagaatcaacgcactgccaggactctagaaaagacctgggatactcttaatcatctaattgtaatatcctcttgtttatacaaattaaatttaaaatctatagcacaaatagcactatcagttttggcaatgataatctcaacctctctcataattgcagccataatattcatcatctctgccaatcataaagttacactaacaactgtcacagttcaaacaataaaaaaccacactgagaaaaacacaaccacttaccttactcaagtctcaccagaaagggttagcccatccaaacaacccacaaccacaccaccaatccacacaaactcagccacaatatcacctaatacaaaatcagaaacacaccatacaacagcacaaaccaaaggcagaacctccactccaacacagaacaacaagccaagcacaaaaccacgtccaaaaaatccacc------aaaaaaagatgattaccattttgaagtgttcaacttcgttccctgtagtatatgtggcaacaaccaactctgcaaatccatttgcaaaacaataccaagcaataaaccaaagaaaaaaccaaccataaaacccacaaacaaaccacccaccaaaaccacaaacaaaagagacccaaaaacaccagccaaaacacc------------g------------aaa------------aaagaaa------ccaccattaacc---caaccaaaaaaccaacccccaagaccacagaaagagacaccagcaccccacaatccactgtgctcgacacaaccacatcaaaacacacagaaagagacaccagcacctcgcaacccactgcgcttgacacaaccacatcaaaacacacaatccaacagcaatccctctactcaaccacccccgaaaacacacccaactccatacaaacatctacagcatctgagccctccacatcaaattccacctaaggactccagtcatatacttag
>KF826845||RSVB/ARG/201/2008
atgtccaaaaacaagaatcaacgcactgccaggactctagaaaagacctgggatactcttaatcatctaattgtaatatcctcttgtttatacaaattaaatttaaaatctatagcacaaatagcactatcagttttggcaatgataatctcaacctctctcataattgcagccataatattcatcatctctgccaatcacaaagttacactaacaactgtcacagttcaaacaataaaaaaccacactgagaaaaacataaccacttaccttactcaagtctcaccagaaagggttagcccatccaaacaacccacaaccacaccaccaatccacacaaattcagccacaatatcacctaatacaaaatcagaaacacaccatacaacagcacaaaccaaaggcagaacctctactccaacacagaacaacaagccaagcacaaaaccacgtccaaaaaatccacc------aaaaaaagatgattaccattttgaagtgttcaacttcgttccctgtagtatatgtggcaacaatcaactctgcaaatccatttgcaaaacaataccaagcaataaaccaaagaaaaaaccaaccataaaaccaacaaacaaaccacccaccaaaaccacaaacaaaagagacccaaaaacactagccaaaacacc------------g------------aaa------------aaagaaa------ccaccattaacc---caacaaaaaaaccaacccccaagaccacagaaagagacaccagcaccccacaatccactgtgctcgacacaaccacatcaaaacacacggaaggagacaccagcacctcacaatccattgtgctcgacacagccacatcggaacacacggtccaacagcaatccctccactcaaccacccccggaaacacacccaactccacacaaacacccacagcatccgagccctccacatcaaattccccctaaaaactccagtcatatgcttag
>KF826843||RSVB/MEX/51/2008
atgtccaaaaacaagaatcaacgcactgccaggactctagaaaagacctgggatactcttaatcatctaattgtaatatcctcttgtttatacaaattaaatttaaaatctatagcacaaatagcactatcagttttggcaatgataatctcaacctctctcataattgcagccataatattcatcatctctgccaatcacaaagttacactaacaactgtcacagttcaaacaataaaaaaccacactgagaaaaacataaccacttaccttactcaagtctcaccagaaagggttagcccatccaaacaacccacaaccacaccaccaatccacacaaattcagccacaatatcacctaatacaaaatcagaaacacaccatacaacagcacaaaccaaaggcagaacctctactccaacacagaacaacaagccaagcacaaaaccacgtccaaaaaatccacc------aaaaaaagatgattaccattttgaagtgttcaacttcgttccctgtagtatatgtggcagcaatcaactctgcaaatccatttgcaaaacaataccaagcaataaaccaaagaaaaaaccaaccataaaaccaacaaacaaaccacccaccaaaaccacaaacaaaagagacccaaaaacaccagccaaaacacc------------g------------aaa------------aaagaac------ccaccattaacc---caacaaaaaaaccaacccccaagaccacagaaagagacaccagcaccccacaatccactgtgctcgacacaaccacatcaaaacacacagaaagagacaccagcaccttacaatctattgtgctcgacacaaccacatcaaaacatacaatccaacagcaatccctctactcaaccacccccggaaacacacccaaatccacacaaacacccacagcatccgagccctccacatcaaattctacctaaaaactccagtcatatgcttag
>KF826844||RSVB/MEX/62/2008
atgtccaaaaacaagaatcaacgcactgccaggactctagaaaagacctgggatactcttaatcatctaattgtaatatcctcttgtttatacaaattaaatttaaaatctatagcacaaatagcactatcagttttggcaatgataatctcaacctctctcataattgcagccataatattcatcatctctgccaatcacaaagttacactaacaactgtcacagttcaaacaataaaaaaccacactgagaaaaacataaccacttaccttactcaagtctcaccagaaagggttagcccatccaaacaacccacaaccacaccaccaatccacacaaattcagccacaatatcacctaatacaaaatcagaaacacaccatacaacagcacaaaccaaaggcagaacctctactccaacacagaacaacaagccaagcacaaaaccacgtccaaaaaatccacc------aaaaaaagatgattaccattttgaagtgttcaacttcgttccctgtagtatatgtggcagcaatcaactctgcaaatccatttgcaaaacaataccaagcaataaaccaaagaaaaaaccaaccataaaaccaacaaacaaaccacccaccaaaaccacaaacaaaagagacccaaaaacaccagccaaaacacc------------g------------aaa------------aaagaac------ccaccattaacc---caacaaaaaaaccaacccccaagaccacagaaagagacaccagcaccccacaatccactgtgctcgacacaaccacatcaaaacacacagaaagagacaccagcaccttacaatctattgtgctcgacacaaccacatcaaaacatacaatccaacagcaatccctctactcaaccacccccggaaacacacccaactccacacaaacacccacagcatccgagccctccacatcaaattctacctaaaaactccagtcatatgcttag
>JX576742||09-052281|2009
atgtccaaaaacaagaatcaacgcactgccaggactctagaaaagacctgggatactcttaatcatctaattgtaatatcctcttgtttatacaaattaaatttaaaatctatagcacaaatagcactatcagttttggcaatgataatctcaacctctctcataattgcagccataatattcatcatctctgccaatcacaaagttacactaacaactgtcacagttcaaacaataaaaaaccacactgagaaaaacataaccacttactttactcaagtctcaccagaaagggttagcccatccaaacaacccacaaccacaccatcaatccacacaaattcagccacaatatcacctaatacaaaatcagaaacacaccatacaacagcacaaaccaaaggcagaacctctactccaacacagaacaacaagccaagcacaaaaccacgtccaaaaaatccacc------aaaaaaagatgattaccattttgaagtgttcaacttcgttccctgtagtatatgtggcagcaatcaactctgcaaatccatttgcaaaacaataccaagcaataaaccaaagaaaaaaccaaccataaaaccaacaaacaaaccacccaccaaaaccacaaacaaaagagacccaaaaacaccagccaaaacacc------------g------------aaa------------aaagaac------ccaccattaacc---caacaaaaaaaccaacccccaagaccacagaaagagacaccagcaccccacaatccactgtgctcgacacaaccacatcaaaacacacagaaagagacaccagcaccttacaatctattgtgctcgacacaaccacatcaaaacatacaatccaacagcaatccctctactcaaccacccccggaaacacacccaactccacacaaacacccacagcatccgagccctccacattaaattccacctaaaaactccagtcatatgcttag
>KJ627277||RSVB/PER//2011
atgtccaaaaacaagaatcaacgcactgccaggactctagaaaagacctgggatactcttaatcatctaattgtaatatcctcttgtttatacaaattaaatttaaaatctatagcacaaatagcactatcagttttggcaatgataatctcaacctctctcataattgcagccatagtattcatcatctctgccaatcacaaagttacactaacaactgtcacagttcaaacaataaaaaaccacactgagaaaaacataaccacttaccttactcaggtctcaccagaaagggttagcccatccaaacaacccacaaccacaccaccaatccacacaaattcagccacaatatcacctaatacaaaatcagaaacacaccatacaacagcacaaaccaaaggcggaacctctactccaacacagaacaacaagccaagcacaaaaccacgaccaaaaaatccacc------aaaaaaagatgattaccattttgaagtgttcaacttcgttccctgtagtatatgtggcagcaatcaactctgcaaatccatttgcaaaacaataccaagcaataaaccaaagaaaaaaccaaccataaaaccaacaaacaaaccacccaccaaaaccacaaacaaaagagacccaaaaacaccagccaaaacacc------------g------------aaa------------aaagaac------ctaccattaacc---caacaaaaaaaccaacccccaagaccacagaaagagacaccagcaccccacaatccactgtgctcgacacaaccacatcaaaacacacagaaagagacaccagcaccttacaatccattgtgctcgacacaaccacatcaaaacatacaatccaacagcaatccctccactcaaccacccccggaaacacacccaactccacacaaacacccacagcatccgagccctccacatcaaattccacctaaaaactccagtcatatgcttag
>KJ627247||RSVB/PER//2011
atgtccaaaaacaagaatcaacgcactgccaggactctagaaaagacctgggatactcttaatcatctaattgtaatatcctcttgtttatacaaattaaatttaaaatctatagcacaaatagcactatcagttttggcaatgataatctcaacctctctcataattgcagccatagtattcatcatctctgccaatcacaaagttacactaacaactgtcacagttcaaacaataaaaaaccacactgagaaaaacataaccacttaccttactcaggtctcaccagaaagggttagcccatccaaacaacccacaaccacaccaccaatccacacaaattcagccacaatatcacctaatacaaaatcagaaacacaccatacaacagcacaaaccaaaggcagaacctctactccaacacagaacaacaagccaagcacaaaaccacgaccaaaaaatccacc------aaaaaaagatgattaccattttgaagtgttcaacttcgttccctgtagtatatgtggcagcaatcaactctgcaaatccatttgcaaaacaataccaagcaataaaccaaagaaaaaaccaaccataaaaccaacaaacaaaccacccaccaaaaccacaaacaaaagagacccaaaaacaccagccaaaacacc------------g------------aaa------------aaagaac------ctaccattaacc---caacaaaaaaaccaacccccaagaccacagaaagagacaccagcaccccacaatccactgtgctcgacacaaccacatcaaaacacacagaaagagacaccagcaccttacaatccattgtgctcgacacaaccacatcaaaacatacaatccaacagcaatccctccactcaaccacccccggaaacacacccaactccacacaaacacccacagcatccgagccctccacatcaaattccacctaaaaactccagtcatatgcttag
>KY249659|RSVB/England/2013
atgtccaaaaacaagaatcaacgcactgccaggactctagaaaagacctgggatactcttaatcatctaattgtaatatcctcttgtttatacaaattaaatttaaaatctatagcacaaatagcactatcagttttggcaatgataatctcaacctctctcataattgcagccatagtattcatcatctctgccaatcacaaagttacactaacaactgtcacagttcaaacaataaaaaaccacactgagaaaaacataaccacttaccttactcaagtctcaccagaaagggttagcccatccaaacaactcacaaccacaccaccaatctacacaaattcagccacaatatcacctaatacaaaatcggaaacacaccatacaacagcacaacccaaaggcagaacctccactccaacacagaacaacaagccaagcacaaaaccacgtccaaaaaatccacc------aaaaaaagatgattatcactttgaagtgttcaacttcgttccctgtagtatatgtggcagcaatcaactctgcaaatccatttgcaaaacaataccaagcaataaaccaaagaaaaaaccaaccataaaaccaacaaacaaaccacccaccaaaaccacaaacaaaagagacccaaaaacaccagccaaaacacc------------g------------aaa------------aaagaac------ctaccattaacc---caacaaaaaaaccaacccccaagaccacagaaagagacaccagcaccccacaacccaccgtgctcgacacaaccacatcaaaacacacagaaagagacaccagcaccttacaatctattgtgctcgacacaaccacatcaaaacacacaatccaacagcaatccctctactcaaccacccccggaaacacacccaactccacacaaacatccacagcatccgagccctccacatcaaattccacttaaaaactccagtcatatgcttag
>MG431253||2010
atgtccaaaaacaagaatcaacgcactgccaggactctagaaaagacctgggatactcttaatcatctaattgtaatatcctcttgtttatacaaattaaatttaaaatctatagcacaaatagcactatcagttttggcaatgataatctcaacctctctcataattgcagccataatattcatcatctctgccaatcacaaagttacactaacaactgtcacagttcaaacaataaaaaaccacactgagaaaaacataaccacttaccttactcaagtctcaccagaaagggttagcccatccaaacaacccacaaccacaccaccaatccacacaaattcagccacaatatcacctaatacaaaatcagaaacacaccatacaacagcacaaaccaaaggcagaacctctactccaacacagaacaacaagccaagcacaaaaccacgtccaaaaaatccacc------aaaaaaagatgattaccattttgaagtgttcaacttcgttccctgtagcatatgtggcaacaatcaactctgcaaatccatttgcaaaacaataccaagcaataaaccaaagaaaaaaccaaccacaaaaccaacaaacaaaccacccaccaaaaccacaaacaaaagagacccaaaaacaccagccaaaacacc------------g------------aaa------------aaagaaa------ccaccattaacc---caacaaaaagaccaacccccaagaccacagaaagagacaccagcaccccacaatccac------------------------------------------------------------tgtgctcgacacaaccacatcaaaacatacaatccaacagcaatccctctactcaaccacccccggaaacacacccaactccacacaaacacccacagcatccgagccctccacatcaaattccacctaaaaactccagtcatatgcttag
>JX576739||09-053165|2009
atgtccaaaaacaagaatcaacgcactgccaggactctagaaaagacctgggatactcttaatcatctaattgtaatatcctcttgtttatacaaattaaatttaaaatctatagcacaaatagcactatcagttttggcaatgataatctcaacctctctcataattgcagccataatattcatcatctctgccaatcacaaagttacactaacaactgtcacagttcaaacaataaaaaaccacactgagaaaaacataaccacttaccttactcaagtctcaccagaaagggttagcccatccaaacaacccacaaccacaccaccaatccacacaaattcagccacaatatcacctaatacaaaatcagaaacacaccatacaacagcacaaaccaaaggcagaacctctactccaacacagaacaacaaaccaagcacaaaaccacgtccaaaaaatccacc------aaaaaaagatgattaccattttgaagtgttcaacttcgttccctgtagtatatgtggcaacaatcaactctgcaaatccatctgcaaaacaataccaagcaataaaccaaagaaaaaaccaaccataaaaccaacaaacaaaacacccaccaaaaccacaaacaaaagagacccaaaaacactagctaaaacacc------------g------------aaa------------aaagata------ccaccattaacc---caacaaaaaaaccaacccccaagaccacagaaagagacaccagcaccccacaatccactgtgctcgacacaaccacatcaaaccacacagaaagagacaccagcacctcacaatctattgtgctcgacacaaccacatcaaaacacacaatccaacagcaatccctccactcaaccacccccggaaacacacccaactccacacagacacccacagcatccgagccctccacatcaaattccacctaaaaactccagtcatatgcttag
>KX655690||RSVB/JOR/A0009/2010
atgtccaaaaacaagaatcaacgcactgccaggactctagaaaagacctgggatactcttaatcatctaattgtaatatcctcttgtttatacaaattaaatttaaaatctatagcacaaatagcactatcagttttggcaatgataatctcaacctctctcataattgcagccataatattcatcatctctgccaatcacaaagttacactaacaactgtcacagttcaaacagtaaaaaaccacactgagaaaaacataaccacttaccttactcaagtctcaccagaaagggctagcccatccaagcaacccacagccacaccaccaatccacacaaattcagccacaatatcacctagtacaaagtcagaaacacaccatacagcagcacaaaccaagggcagaacctctactccaacacagaacaacaaaccaagcacaaaaccacgtccaaaaaatccacc------aaaaaaagatgattaccattttgaagtgttcaacttcgttccttgtagtatatgtggcaacaatcaactctgcaaatccatttgcaaaacaataccaagcaataaaccaaagaaaaaaccaaccacaaaaccaacaaacaaaacacccaccaaaaccacaaacaggagaaacccaaaaacactagctaaaacacc------------g------------aaa------------aaagata------ccaccattaacc---caacaaaaaaaccaacccccaagaccacagaaagagacaccagcaccccacaatcc------------------------------------------------------------actgtgctcgacacaaccacatcaaaacacacaatccaacagcaatccctccactcaaccacccccggaaacacacccaactccacacagacacccacagcatccgagccctccacatcaaactccacctaaaaactctagtcatatgcttag
>MF001042|2015
atgtccaaaaacaagaatcaacgcactgccaggactctagaaaagacctgggatactcttaatcatctaattgtaatatcctcttgtttatacaaattgaatttaaaatctatagcacaaatagcactatcagttttggcaatgataatctcaacctctctcataattgcagccataatattcatcatctctgccaatcacaaagttacactaacaactgtcacagttcaaacaataaaaaaccacactgagaaaaacataaccacttaccttactcaagtctcaccagaaagggttagcccatccaaacaacccacaaccacaccaccaatccacacaaattcagccacaatatcacctaatacaaaatcagaaacacaccatacaacagcacaaaccaaaggcagaacctctactccaacacagaacaacaaaccaagcacaaaaccacgtcaaaaaaatccacc------aaaaaaagatgattaccattttgaagtgttcaacttcgttccctgtagtatatgtggcaacaatcaactctgcaaatccatttgcaaaacaataccaagcaataaaccaaagaaaaaaccaaccacaaaaccaacaaacaaaacacccaccaaaaccacaaacaggagagacccaaaaacactagccaaaacacc------------g------------aaa------------aaagata------ccaccattaacc---caacaaaaaaaccaacccccaagaccacagaaagagacaccagcaccccacaatccaccgtgctcgacacaaccacatcaaaacacacagaaagagacaccagcacctcacaatctactgtgctcgacacaaccacatcaaaacacacaatccaacagcaatccctccactcaaccacccccggaaacacacccaactccacacagacacccacagcatccgagccctccacatcaaattccacctaaaaactccagtcatatgcttag
>LC474525||RSV/B/Sendai/2011
atgtccaaaaacaagaatcaacgcactgccaggactctagaaaagacctgggatactcttaatcatctaattgtaatatcctcttgtttatacaaattaaatttaaaatctatagcacaaatagcactatcagttttggcaatgataatctcaacctctctcataattgcagccataatattcatcatctctgccaatcacaaagttacactaacaactgtcacagttcaaacaataaaaaaccacactgagaaaaacataaccacttaccttactcaagtctcaccagaaagggttagcccatccaaacaacccacaaccacaccaccaatccacacaaattcagccacaatatcacctaatacaaaatcagaaacacaccatacaacagcacaaaccaaaggcagaacctctactccaacacagaacaacaaaccaagcacaaaaccacgtcaaaaagatccacc------aaaaaaagatgattaccattttgaagtgttcaacttcgttccctgtagtatatgtggcaacaatcaactctgcaaatccatttgcaaaacaataccaagcaataaaccaaagaaaaaaccaaccacaaaaccaacaaacaaaacacccaccaaaaccacaaacaggagagacctaaaaacactagccaaaacacc------------g------------aaa------------aaagata------ccaccattaacc---caacaaaaaaaccaacccccaagaccacagaaagagacaccagcaccccacaatccaccgtgctcgacacaaccacatcaaaacacaca-aaacagacaccagcacctcacaatctactgcgctcgacacaaccacatcaaaacacacaatccaacagcaatccctccactcaaccacccccggaaacacacccaactccacacagacacccacagcatccgagccctccacatcaaattccacctaaaaactccagtcatatgcttag
>KX765893||RSVB/NZL/LJRSV87/2010
atgtccaaaaacaagaatcaacgcactgccaggactctagaaaagacctgggatactcttaatcatctaattgtaatatcctcttgtttatacaaattaaatttaaaatctatagcacaaatagcactatcagttttggcaatgataatctcaacctctctcataattgcagccataatattcatcatctctgccaatcacaaagttgcactaacaactgtcacagttcaaacaataaaaaaccacactgagaaaaacataaccacttaccttactcaagtctcaccagaaaggattagcccatccaaacaacccacaaccacaccaccaatccacacaaattcagccacaatatcacctaatacaaaatcagaaacaccccatacaacagcacaaaccaaaggcagaacctctactccaacacagaacaacaaaccaagcacaaaaccacgtccaaaaaatccacc------aaaaaaagatgattaccattttgaagtgttcaacttcgttccctgtagtatatgtggcaacaatcaactctgcaaatccatttgcaaaacaataccaagcaataaaccaaagaaaaaaccaaccataaaaccaacaaacaaaccacccaccaaaaccacaaacaaaagagacccaaaaacactagctaaaacacc------------g------------aaa------------aaagata------ccaccattaacc---caacaaaaaaaccaacccccaagaccacagaaagagacaccagcaccccacaatccactgtgctcgacacaaccacatcaaaacacacagaaagagacaccagcacctcacaatctattgtgctcgacacaaccacatcaaaacacacaatccaacagcaatccctccactcaaccacccccggaaacacacccaactccacacaaacacccacagcatccgagccctccacatcaaattccacctaaaaactccagtcatatgcttag
>KX765900||RSVB/NZL/LJRSV91/2010
atgtccaaaaacaagaatcaacgcactgccaggactctagaaaagacctgggatactcttaatcatctaattgtaatatcctcttgtttatacaaattaaatttaaaatctatagcacaaatagcactatcagttttggcaatgataatctcaacctctctcataattgcagccataatattcatcatctctgccaatcacaaagttacactaacaactgtcacagttcaaacaataaaaaaccacactgagaaaaacataaccacttaccttactcaagtctcaccagaaagggttagcccatccaaacaacccacaaccacaccaccaatccacacaaattcagccacagtatcacctaatacaaaatcagaaacacaccatacaacagcacaaaccaaaggcagaacctctactccaatacagaacaacaaaccaagcacaaaaccacgtccaaaaaatccacc------aaaaaaagatgattaccattttgaagtgttcaacttcgttccctgtagtatatgtggcaacaatcaactctgcaaatccatttgcaaaacaataccaagcaataaaccaaagaaaaaaccaaccataaaaccaacaaacaaaccacccaccaaaaccacaaataaaagagacccaaaaacactagctaaaacacc------------g------------aaa------------aaagaaa------ccaccattaacc---caacgaaaaaaccaacccccaagaccacagaaagagacaccagcaccccacaatccactgtgctcgacacaaccacatcaaaacacacagaaagagacaccagcacctcacaatctattgtgctcgacacaaccacatcaaaacatacaatccaacagcaatccctctactcaaccacccccggaaacacacccaattccacacaagcacccacagcatccgagccctccacatcaaattccacctaaaaactccagtcatatgcttag
>KX655685||RSVB/JOR/D3504/2012
atgtccaaaaacaagaatcaacgcactgccaggactctagaaaagacctgggatactcttaatcatctaattgtaatatcctcttgtttatacaaattaaatttaaaatctatagcacaaatagcactatcagttttggcaatgataatctcaacctctctcataattgcagccataatattcatcatctctgccaatcacaaagttacactaacaactgtctcagttcaaacaataaaaaaccacactgagaaaaacataaccactcaccttactcaagtctcaccagaaagggttagcccatccaaacaacccacaaccacaccaccaatccacacaaactcagccacaatatcacccagtacaaaatcagaaacacaccatacaacagcacaaaccaaaggcagaacctccactccaacacagaacaacaaaccaagcacaaaaccacgtccaaaaaatccacc------aaaaaaagatgattaccattttgaagtgttcaacttcgttccctgtagtatatgtggcaacaatcaactctgcaaatccatctgcaaaacaataccaagcaataaaccaaagaaaaaaccaaccataaaaccaacaaacaaaacacccaccaaaaccacaaacaaaagagacccaaaaacaccagccaaaacacc------------g------------aaa------------aaagaca------ccaccaccaacc---taacaaaaaaaccaacccccaagaccacagaaagagacaccagcaccccacaatccactgtgctcgacacaaccacatcaaaacacacagaaagagacaccagcacctcacaatctattgtgctcgacacaaccacatcaaaacacacaatccaacagcaatccctccactcaaccacccccggaaacacacccaactccacacagacacccacagcatccgagccctccacatcaaattccacctaaaaactccagtcatatgcttag
>KY249674|RSVB/England127/2012
atgtccaaaaacaagaatcaacgcactgccagggctctagaaaagacctgggatactcttaatcatctaattgtaatatcctcttgtttatacaaattaaatttaaaatctatagcacaaatagcactatcagttttggcaatgataatctcaacctctctcataattgcagccataatattcatcatctctgccaatcacaaagttacactaacaactatctcagttcaaacaataaaaaaccacactgagaagaacataaccacttaccttactcaagtctcaccagaaagggttagcccatccaaacaacccacaaccacaccaccaatccacacaaattcagccacaatatcacctaatacaaaatcagaaacacaccatacaacagcacaaaccaaaggcagaacctctactccaacacagaacaacaaaccaagcacaaaaccacgtccaaaaaatccacc------aaaaaaagatgattaccattttgaagtgttcaacttcgttccctgtagtatatgtggcaacaatcaactctgcaaatccatttgcaaaacaataccaagcaataaaccaaagaaaaaaccaaccataaaaccaacaaacaaaacacccaccaaaaccacaaacaaaagagacccaaaaacaccagctaaaacacc------------g------------aaa------------aaagaca------ccaccaccaacc---caacaaaaaaaccaacccccaaaaccacagaaagagacaccagcaccccacaatccactgtgctcgacacaaccacatcaaaacacacagaaagagacaccagcacctcacaatctattgtgctcgacacaaccacatcaaaacacacaatccaacagcaatccctccactcaaccacccccggaaacacacccaactccacacagacacccacagcatccgagccctccacatcaaattccacctaaaaactccagtcatatgcttag
>KY249666|RSVB/England400/2013
atgtccaaaaacaagaatcaacgcactgccaggactctagaaaagacctgggatactcttaatcatctaattgtgatatcctcttgtttatacaaattaaatttaaaatctatagcacaaatagcactatcagttttggcaatgataatctcaacctctctcataattgcagccataatattcatcatctctgccaatcacagagttacactaacaactatctcagttcaaacaataaaaaaccacactgagaagaacataaccacttaccttactcaagtctcaccagaaagggttagcccatccaaacaacccacaaccacaccaccaatccacacaaattcagccacaatatcacctaatacaaaatcagaaacacaccatacaacagcacaaaccaaaggcagaacctctactccaacacagaacaacaaaccaagcacaaaaccacgtccaaaaaatccacc------aaaaaaagatgattaccattttgaagtgttcaacttcgttccctgtagtatatgtggcaacaatcaactctgcaaatccatttgcaaaacaataccaagcaataaaccaaagaaaaaaccaacaataaaaccaacaaacaaaacacccaccaaaaccacaaacaaaagagacccaaaaacaccagctaaaacacc------------g------------aaa------------aaagaca------ccaccaccaacc---caacaaaaaaaccaacccccaaaaccacagaaagagacaccagcaccccacaatccactgtgctcgacacaaccacatcaaaacacacagaaagagacaccagcacctcacaatctattgtgctcgacacaaccacatcaaaacacacaatccaacagcaatccctccactcaaccacccccggaaacacacccaacttcacacagacacccacagcatccgagccctccacatcaaattccacctaaaaactccagtcatatgcttag
>KU950662||RSVB/USA//2012
atgtccaaaaacaagaatcaacgcactgccaggactctagaaaagacctgggatactcttaatcatctaattgtaatatcctcttgtttatacaaattaaatttaaaatctatagcacaaatagcactatcagttttggcaatgataatctcaacctctctcataattgcagccataatattcatcatctctgccaatcacaaagttacactaacaactatctcagttcaaacaataaaaaaccacactgagaagaacataaccacttaccttactcaagtctcaccagaaagggttagcccatccaaacaacccacaaccacaccaccaatccacacaaattcagccacaatatcacctaatacaaaatcagaaacacaccatacaacagcacaaaccaaaggcagaacctctactccaacacagaacaacaaaccaagcacaaaaccacgtccaaaaaatccacc------aaaaaaagatgattaccattttgaagtgttcaacttcgttccctgtagtatatgtggcaacaatcaactctgcaaatccatttgcaaaacaataccaagcaataaaccaaagaaaaaaccaaccataaaaccaacaaacaaaacacccaccaaaaccacaaacaaaagagacccaaaaacaccagctaaaacacc------------g------------aaa------------aaagaca------ccaccaccaacc---caacaaaaaaaccaacccccaagaccacagaaagagacaccagcaccccacaatccactgtgctcgacacaaccacatcaaaacacacagaaagagacaccagcacctcacaatctattgtgctcgacacaaccacatcaaaacacacaatccaacagcaatccctccactcaaccacccccggaaacacacccaactccacacagacacccacagcatccgagccctccacatcaaattccacctaaaaactccagtcatatgcttag
>KX765923||RSVB/NZL/LJRSV40/2013
atgtccaaaaacaagaatcaacgcactgccaggactctagaaaagacctgggatactcttaatcatctaattgtaatatcctcttgtttatacaaattaaatttaaaatctatagcacaaatagcactatcagttttggcaatgataatctcaacctctctcataattgcagccataatattcatcatctctgccaatcacaaagttacactaacaactatctcagttcaaacaataaaaaaccacactgagaagaacataaccacttaccttactcaagtctcaccagaaagggttagcccatccaaacaacccacaaccacaccaccaatccacacaaattcagccacaatatcacctaatacaaaatcagaaacacaccatacaacagcacaaaccaaaggcagaacctctactccaacacagaacaacaaaccaagcacaaaaccacgtccaaaaaatccacc------aaaaaaagatgattaccattttgaagtgttcaacttcgttccctgtagtatatgtggcaacaatcaactctgcaaatccatttgcaaaacaataccaagcaataaaccaaagaaaaaaccaaccataaaaccaacaaacaaaacacccaccaaaaccacaaacaaaagagacccaaaaacaccagctaaaacacc------------g------------aaa------------aaagaca------ccaccaccaacc---caacaaaaaaaccaacccccaagaccacagaaagagacaccagcaccccacaatccactgtgctcgacacaaccacatcaaaacacacagaaagagacaccagcacctcacaacctattgtgctcgacacaaccacatcaaaacacacaatccgacagcaatccctccactcaaccacccccggaaacacacccaactccacacagacacccacagcatccgagccctccacatcaaattccacctaaaaactccagtcatatgcttag
>KX765909||RSVB/NZL/LJRSV42/2013
atgtccaaaaacaagaatcaacgcactgccaggactctagaaaagacctgggatactcttaatcatctaattgtaatatcctcttgtttatacaaattaaatttaaaatctatagcacaaatagcactatcagttttggcaatgataatctcaacctctctcataattgcagccataatattcatcatctctgccaatcacaaagttacactaacaactatctcagttcaaacaataaaaaaccacactgagaagaacataaccacttaccttactcaagtctcaccagaaagggttagcccatccaaacaacccacaaccacaccaccaatccacacaaattcagccacaatatcacctaatacaaaatcagaaacacaccatacaacagcacaaaccaaaggcagaacctctactccaacacagaacaacaaaccaagcacaaaaccacgtccaaaaaatccacc------aaaaaaagatgattaccattttgaagtgttcaacttcgttccctgtagtatatgtggcaacaatcaactctgcaaatccatttgcaaaacaataccaagcaataaaccaaagaaaaaaccaaccataaaaccaacaaacaaaacacccaccaaaaccacaaacaaaagagacccaaaaacaccagctaaaacacc------------g------------aaa------------aaagaca------ccaccaccaacc---caacaaaaaaaccaacccccaagaccacagaaagagacaccagcaccccacaatccactgtgctcgacacaaccacatcaaaacacacagaaagagacaccagcacctcacaacctattgtgctcgacacaaccacatcaaaacacacaatccgacagcaatccctccactcaaccacccccggaaacacacccaactccacacagacacccacagcatccgagccctccacatcaaattccacctaaaaactccagtcatatgcttag
>KX765943||RSVB/NZL/LJRSV46/2013
atgtccaaaaacaagaatcaacgcactgccaggactctagaaaagacctgggatactcttaatcatctaattgtaatatcctcttgtttatacaaattaaatttaaaatctatagcacaaatagcactatcagttttggcaatgataatctcaacctctctcataattgcagccataatattcatcatctctgccaatcacaaagttacactaacaactatctcagttcaaacaataaaaaaccacactgagaagaacataaccgcttaccttactcaagtctcaccagaaagagttagcccatccaaccaacccacaaccacaccaccaatccacacaaattcagccacaatatcacctaatacaaaatcagaaacacaccatacaatagcacaaaccaaaggcagaacctctactccaacacagaacaacaaaccaagcacaaaaccacgtccaaaaaatccacc------aaaaaaagatgattaccattttgaagtgttcaacttcgttccctgtagtatatgtggcaacaatcaactctgcaaatccatttgcaaaacaataccaagcaataaaccaaagaaaaaaccaaccataaaaccaacaaacaaaacacccaccaaaaccacaaacaaaagagacccaaaaacaccagctaaaacacc------------g------------aaa------------aaagaca------ccaccaccaacc---caacaaaaaaaccaacccccaaaaccacagaaagagacaccagcaccccacaatccactgtgctcgacacgaccacatcaaaacacacagaaagagacaccagcacctcacaatccactgtgctcgacacaaccacatcaaaacacacaatccaacagcaatccctccactcaaccacccccggaaacacacccaactccacacagacacccacagcatccgagccctccacatcaaattccacctaaaaactccagtcatatgcttag
>KX765965||RSVB/NZL/LJRSV48/2013
atgtccaaaaacaagaatcaacgcactgccaggactctagaaaagacctgggatactcttaatcatctaattgtaatatcctcttgtttatacaaattaaatttaaaatctatagcacaaatagcactatcagttttggcaatgataatctcaacctctctcataattgcagccataatattcatcatctctgccaatcacaaagttacactaacaactatctcagttcaaacaataaaaaaccacactgagaagaacataaccgcttaccttactcaagtctcaccagaaagagttagcccatccaaccaacccacaaccacaccaccaatccacacaaattcagccacaatatcacctaatacaaaatcagaaacacaccatacaatagcacaaaccaaaggcagaacctctactccaacacagaacaacaaaccaagcacaaaaccacgtccaaaaaatccacc------aaaaaaagatgattaccattttgaagtgttcaacttcgttccctgtagtatatgtggcaacaatcaactctgcaaatccatttgcaaaacaataccaagcaataaaccaaagaaaaaaccaaccataaaaccaacaaacaaaacacccaccaaaaccacaaacaaaagagacccaaaaacaccagctaaaacacc------------g------------aaa------------aaagaca------ccaccaccaacc---caacaaaaaaaccaacccccaaaaccacagaaagagacaccagcacctcacaatccactgtgctcgacacgaccacatcaaaacacacagaaagagacaccagcacctcacaatccactgtgctcgacacaaccacatcaaaacacacaatccaacagcaatccctccactcaaccacccccggaaacacacccaactccacacagacacccacagcatccgagccctccacatcaaattccacctaaaaactccagtcatatgcttag
>KX765908||RSVB/NZL/LJRSV49/2013
atgtccaaaaacaagaatcaacgcactgccaggactctagaaaagacctgggatactcttaatcatctaattgtaatatcctcttgtttatacaaattaaatttaaaatctatagcacaaatagcactatcagttttggcaatgataatctcaacctctctcataattgcagccataatattcatcatctctgccaatcacaaagttacactaacaactatctcagttcaaacaataaaaaaccacactgagaagaacataaccgcttaccttactcaagtctcaccagaaagagttagcccatccaaccaacccacaaccacaccaccaatccacacaaattcagccacaatatcacctaatacaaaatcagaaacacaccatacaatagcacaaaccaaaggcagaacctctactccaacacagaacaacaaaccaagcacaaaaccacgtccaaaaaatccacc------aaaaaaagatgattaccattttgaagtgttcaacttcgttccctgtagtatatgtggcaacaatcaactctgcaaatccatttgcaaaacaataccaagcaataaaccaaagaaaaaaccaaccataaaaccaacaaacaaaacacccaccaaaaccacaaacaaaagagacccaaaaacaccagctaaaacacc------------g------------aaa------------aaagaca------ccaccaccaacc---caacaaaaaaaccaacccccaaaaccacagaaagagacaccagcaccccacaatccactgtgctcgacacgaccacatcaaaacacacagaaagagacaccagcacctcacaatccactgtgctcgacacaaccacatcaaaacacacaatccaacagcaatccctccactcaaccacccccggaaacacacccaactccacacagacacccacagcatccgagccctccacatcaaattccacctaaaaactccagtcatatgcttag
>KY249661|RSVB/England015/2013
atgtccaaaaacaagaatcaacgcactgccaggactctagaaaagacctgggatactcttaatcatctaattgtaatatcctcttgtttatacaaattaaatttaaaatctatagcacaaatagcactatcagttttggcaatgataatctcaacctctctcataattgcagccataatattcatcatctctgccaatcacaaagttacactaacaactatctcagttcaaacaataaaaaaccacactgagaagaacataaccgcttaccttactcaagtctcaccagaaagagttagcccatccaaccaacccacaaccacaccaccaatccacacaaattcagccacaatatcacctaatacaaaatcagaaacacaccatacaatagcacaaaccaaaggcagaacctctactccaacacagaacaacaaaccaagcacaaaaccacgtccaaaaaatccacc------aaaaaaagatgattaccattttgaagtgttcaacttcgttccctgtagtatatgtggcaacaatcaactctgcaaatccatttgcaaaacaataccaagcaataaaccaaagaaaaaaccaaccataaaaccaacaaacaaaacacccaccaaaaccacaaacaaaagagacccaaaaacaccagctaaaacacc------------g------------aaa------------aaagaca------ccaccaccaacc---caacaaaaaaaccaacccccaaaaccacagaaagagacaccagcaccccacaatccactgtgctcgacacgaccacatcaaaacacacagaaagagacaccagcacctcacaatccactgtgctcgacacaaccacatcaaaacacacaatccaacagcaatccctccactcaaccacccccggaaacacacccaactccacacagacacccacagcatccgagccctccacatcaaattccacctaaaaactccagtcatatgcttag
>KU950647||RSVB/USA/T2012
atgtccaaaaacaagaatcaacgcactgccaggactctagaaaagacctgggatactcttaatcatctaattgtaatatcctcttgtttatacaaattaaatttaaaatctatagcacaaatagcactatcagttttggcaatgataatctcaacctctctcataattgcagccataatattcatcatctctgccaatcacaaagttacactaacaactatctcagttcaaacaataaaaaaccacactgagaagaacataaccacttaccttactcaagtctcaccagaaagggttagcccatccaaacaacccacaaccacaccaccaatccacacaaattcagccacaatatcacctaatacaaaatcagaaacacaccatacaacagcacaaaccaaaggcagaacctctactccaacacagaacaacaaaccaagcacaaaaccacgtccaaaaaatccacc------aaaaaaagatgattaccattttgaagtgttcaacttcgttccctgtagtatatgtggcaacaatcaactctgcaaatccatttgcaaaacaataccaagcaataaaccaaagaaaaaaccaaccataaaaccaacaaacaaaacacccaccaaaaccacaaacaaaagagacccaaaaacaccagctaaaacacc------------g------------aaa------------aaagaca------ccaccaccaacc---caacaaaaaaaccaacccccaaaaccacagaaagagacaccagcaccccacaatccactgtgctcgacacaaccacatcaaaacacacagaaagagacaccagcacctcacaatctattgtgctcgacacaaccacatcaaaacacacaatccaacagcaatccctccactcaaccacccccggaaacacacccaactccacacagacacccacagcatccgagccctccacatcaaattccacctaaaaactctagtcatatgcttag
>KU950489||RSVB/USA//2013
atgtccaaaaacaagaatcaacgcactgccaggactctagaaaagacctgggatactcttaatcatctaattgtaatatcctcttgtttatacaaattaaatttaaaatctatagcacaaatagcactatcagttttggcaatgataatctcaacctctctcataattgcagccataatattcatcatctctgccaatcacaaagttacactaacaactatctcagttcaaacaataaaaaaccacactgagaagaacataaccacttaccttactcaagtctcaccagaaagggttagcccatccaaacaacccacaaccacaccaccaatccacacaaattcagccacaatatcacctaatacaaaatcagaaacacaccatacaacagcacaaaccaaaggcagaacctctactccaacacagaacaacaaaccaagcacaaaaccacgtccaaaaaatccacc------aaaaaaagatgattaccattttgaagtgttcaacttcgttccctgtagtatatgtggcaacaatcaactctgcaaatccatttgcaaaacaataccaagcaataaaccaaagaaaaaaccaaccataaaaccaacaaacaaaacacccaccaaaaccacaaacaaaagagacccaaaaacaccagctaaaacacc------------g------------aaa------------aaagaca------ccaccaccaacc---caacaaaaaaaccaacccccaaaaccacagaaagagacaccagcaccccacaatccactgtgctcgacacaaccacatcaaaacacacagaaagagacaccagcacctcacaatctattgtgctcgacacaaccacatcaaaacacacaatccaacagcaatccctccactcaaccacccccggaaacacacccaactccacacagacacccacagcatccgagccctccacatcaaattccacctaaaaactctagtcatatgcttag
>KU950625||RSVB/USA//2014
atgtccaaaaacaagaatcaacgcactgccaggactctagaaaagacctgggatactcttaatcatctaattgtaatatcctcttgtttatacaaattaaatttaaaatctatagcacaaatagcactatcagttttggcaatgataatctcaacctctctcataattgcagccataatattcatcatctctgccaatcacaaagttacactaacaactatctcagttcaaacaataaaaaaccacactgagaagaacataaccacttaccttactcaagtctcaccagaaagggttagcccatccaaacaacccacaaccacaccaccaatccacacaaattcagccacaatatcacctaatacaaaatcagaaacacaccatacaacagcacaaaccaaaggcagaacctctactccaacacagaacaacaaaccaagcacaaaaccacgtccaaaaaatccacc------aaaaaaagatgattaccattttgaagtgttcaacttcgttccctgtagtatatgtggcaacaatcaactctgcaaatccatttgcaaaacaataccaagcaataaaccaaagaaaaaaccaaccataaaaccaacaaacaaaacacccaccaaaaccacaaacaaaagagacccaaaaacaccagctaaaacacc------------g------------aaa------------aaagaca------ccaccaccaacc---caacaaaaaaaccaacccccaaaaccacagaaagagacaccagcaccccacaatccactgtgctcgacacaaccacatcaaaacacacagaaagagacaccagcacctcacaatctattgtgctcgacacaaccacatcaaaacaaacaatccaacagcaatccctccactcaaccacccccggaaacacacctaactccacacagacacccacagcatccgagccctccacatcaaattccacctaaaaactctagtcatatgcttag
>KX765973||RSVB/NZL/2014
atgtccaaaaacaagaatcaacgcactgccaggactctagaaaagacctgggatactcttaatcatctaattgtaatatcctcttgtttatacaaattaaatttaaaatctatagcacaaatagcactatcagttttggcaatgataatctcaacctctctcataattgcagccataatattcatcatctctgccaatcacaaagttacactaacaactatctcagttcaaacaataaaaaaccacactgagaagaacataaccacttaccttactcaagtctcaccagaaagggttagcccatccaaacaacccacaaccacaccaccaatccacacaaattcagccacaatatcacctaatacaaaatcagaaacacaccatacaacagcacaaaccaaaggcagaacctctactccaacacagaacaacaaaccaagcacaaaaccacgtccaaaaaatccacc------aaaaaaagatgattaccattttgaagtgttcaacttcgttccctgtagtatatgtggcaacaatcaactctgcaaatccatttgcaaaacaataccaagcaataaaccaaagaaaaaaccaaccataaaaccaacaaacaaaacacccaccaaaaccacaaacaaaagagacccaaaaacaccagctaaaacacc------------g------------aaa------------aaagaca------ccaccaccaacc---caacaaaaaaaccaacccccaaaaccacagaaagagacaccagcaccccacaatccactgtgctcgacacaaccacatcaaaacacacagaaagagacaccagcacctcacaatctattgtgctcgacacaaccacatcaaaacacacaatccaacagcaatccctccactcaaccacccccggaaacacacctaactccacacagacacccacagcatccgagccctccacatcaaattccacctaaaaactctagtcatatgcttag
>KX765907||RSVB/NZL/2014
atgtccaaaaacaagaatcaacgcactgccaggactctagaaaagacctgggatactcttaatcatctaattgtaatatcctcttgtttatacaaattaaatttaaaatctatagcacaaatagcactatcagttttggcaatgataatctcaacctctctcataattgcagccataatattcatcatctctgccaatcacaaagttacactaacaactatctcagttcaaacaataaaaaaccacactgagaagaacataaccacttaccttactcaagtctcaccagaaagggttagcccatccaaacaacccacaaccacaccaccaatccacacaaattcagccacaatatcacctaatacaaaatcagaaacacaccatacaacagcacaaaccaaaggcagaacctctactccaacacagaacaacaaaccaagcacaaaaccacgtccaaaaaatccacc------aaaaaaagatgattaccattttgaagtgttcaacttcgttccctgtagtatatgtggcaacaatcaactctgcaaatccatttgcaaaacaataccaagcaataaaccaaagaaaaaaccaaccataaaaccaacaaacaaaacacccaccaaaaccacaaacaaaagagacccaaaaacaccagctaaaacacc------------g------------aaa------------aaagaca------ccaccaccaacc---caacaaaaaaaccaacccccaaaaccacagaaagagacaccagcaccccacaatccactgtgctcgacacaaccacatcaaaacacccagaaagagacaccagcacctcacaatctattgtgctcgacacaaccacatcaaaacacacaatccaacagcaatccctccactcaaccacccccggaaacacacctaactccacacagacacccacagcatccgagccctccacatcaaattccacctaaaaactctagtcatatgcttag
>KX765888||RSVB/NZL/2014
atgtccaaaaacaagaatcaacgcactgccaggactctagaaaagacctgggatactcttaatcatctaattgtaatatcctcttgtttatacaaattaaatttaaaatctatagcacaaatagcactatcagttttggcaatgataatctcaacctctctcataattgcagccataatattcatcatctctgccaatcacaaagttacactaacaactatctcagttcaaacaataaaaaaccacactgagaagaacataaccacttaccttactcaagtctcaccagaaagggttagcccatccaaacaacccacaaccacaccaccaatccacacaaattcagccacaatatcacctaatacaaaatcagaaacacaccatacaacagcacaaaccaaaggcagaacctctactccaacacagaacaacaaaccaagcacaaaaccacgtccaaaaaatccacc------aaaaaaagatgattaccattttgaagtgttcaacttcgttccctgtagtatatgtggcaacaatcaactctgcaaatccatttgcaaaacaataccaagcaataaaccaaagaaaaaaccaaccataaaaccaacaaacaaaacacccaccaaaaccacaaacaaaagagacccaaaaacaccagctaaaacacc------------g------------aaa------------aaagaca------ccaccaccaacc---caacaaaaaaaccaacccccaaaaccacagaaagagacaccagcaccccacaatccactgtgctcgacacaaccacatcaaaacacacagaaagagacaccagcacctcacaatctattgtgctcgacacaaccacatcaaaacacacaatccaacagcaatccctccactcaaccacccccggaaacacacctaactccacacagacacccacagcatccgagccctccacatcaaattccacctaaaaactctagtcatatgcttag
>KU950484||RSVB/USA/2013
atgtccaaaaacaagaatcaacgcactgccaggactctagaaaagacctgggatactcttaatcatctaattgtaatatcctcttgtttatacaaattaaatttaaaatctatagcacaaatagcactatcagttttggcaatgataatctcaacctctctcataattgcagccataatattcatcatctctgccaatcacaaagttacactaacaactatctcagttcaaacaataaaaaaccacactgagaagaacataaccacttaccttactcaagtctcaccagaaagggttagcccatccaaacaacccacaaccacaccaccaatccacacaaattcagccacaatatcacctaatacaaaatcagaaacacaccatacaacagcacaaaccaaaggcagaacctctaccccaacacagaacaacaaaccaagcacaaaaccacgtccaaaaaatccacc------aaaaaaagatgattaccattttgaagtgttcaacttcgttccctgtagtatatgtggcaacaatcaactctgcaaatccatttgcaaaacaataccaagcaataaaccaaagaaaaaaccaaccataaaaccaacaaacaaaacacccaccaaaaccacaaacaaaagagacccaaaaacaccagctaaaacacc------------g------------aaa------------aaagaca------ccaccaccaacc---caacaaaaaaaccaacccccaaaaccacagaaagagacaccagcaccccacaatccactgtgctcgacacaaccacatcaaaacacacagaaagagacaccagcacctcacaatctattgtgctcgacacaaccacatcaaaacacacaatccaacagcaatccctccactcaaccacccccggaaacacacccaactccacacagacacccacagcatccgagccctccacatcaaattccacctaaaaactctagtcatatgcttag
>KU839636||RSVB/USA/TH-29/2013
[truncated: 1,167,794 more chars]
